# Supplementary material for: Gut microbiomes of tribal communities in India vary with dairy and grain consumption
Source: Gut Microbes. 2026 Jul 9;18(1):2694242. doi: 10.1080/19490976.2026.2694242 (PMC13353789; doi:10.1080/19490976.2026.2694242)
Supplement: Supplementary Materials excluding Figures.zip [file KGMI_A_2694242_SM8684.zip]

Archive with 25 entries (24 files):
- Supplementary Materials excluding Figures/
- Supplementary Materials excluding Figures/File S2 - Food Frequency Questionnaire.pdf
- __MACOSX/Supplementary Materials excluding Figures/._File S2 - Food Frequency Questionnaire.pdf
- Supplementary Materials excluding Figures/.DS_Store
- __MACOSX/Supplementary Materials excluding Figures/._.DS_Store
- Supplementary Materials excluding Figures/Table S2. MAGs and novel species.csv
- __MACOSX/Supplementary Materials excluding Figures/._Table S2. MAGs and novel species.csv
- Supplementary Materials excluding Figures/Table S7 CAZy substrates.csv
- __MACOSX/Supplementary Materials excluding Figures/._Table S7 CAZy substrates.csv
- Supplementary Materials excluding Figures/File S4 - Health Status.pdf
- __MACOSX/Supplementary Materials excluding Figures/._File S4 - Health Status.pdf
- Supplementary Materials excluding Figures/Table S4. Bifidobacterium detected.csv
- __MACOSX/Supplementary Materials excluding Figures/._Table S4. Bifidobacterium detected.csv
- Supplementary Materials excluding Figures/Table S6. GH42 Episodic diversifying selection.csv
- __MACOSX/Supplementary Materials excluding Figures/._Table S6. GH42 Episodic diversifying selection.csv
- Supplementary Materials excluding Figures/File S3 - Inclusion Exclusion Criteria.pdf
- __MACOSX/Supplementary Materials excluding Figures/._File S3 - Inclusion Exclusion Criteria.pdf
- Supplementary Materials excluding Figures/Table S3. Dairy references.pdf
- __MACOSX/Supplementary Materials excluding Figures/._Table S3. Dairy references.pdf
- Supplementary Materials excluding Figures/Table S5. B adolescentis genomes.csv
- __MACOSX/Supplementary Materials excluding Figures/._Table S5. B adolescentis genomes.csv
- Supplementary Materials excluding Figures/REVISED Table S1.  Demographic information of study participants.xlsx
- __MACOSX/Supplementary Materials excluding Figures/._REVISED Table S1.  Demographic information of study participants.xlsx
- Supplementary Materials excluding Figures/File S1 - 24 hr food intake questionnaire.pdf
- __MACOSX/Supplementary Materials excluding Figures/._File S1 - 24 hr food intake questionnaire.pdf
