# Supplementary material for: Gut microbiomes of tribal communities in India vary with dairy and grain consumption
Source: Gut Microbes. 2026 Jul 9;18(1):2694242. doi: 10.1080/19490976.2026.2694242 (PMC13353789; doi:10.1080/19490976.2026.2694242)
Supplement: Supplementary Materials excluding Figures.zip [file KGMI_A_2694242_SM8684.zip › Supplementary Materials excluding Figures/Table S2. MAGs and novel species.csv]

MAG	GTDB_classification	novel_species
METABAT215_SUBJECTMAPPING_SCAFFOLDS_1500_MERGED_K77_METASPADES__AK_SG_10.3.fa	d__Bacteria;p__Actinobacteriota;c__Coriobacteriia;o__Coriobacteriales;f__Coriobacteriaceae;g__Collinsella;s__	yes
METABAT215_SUBJECTMAPPING_SCAFFOLDS_1500_MERGED_K77_METASPADES__AK_SK_15.17.fa	d__Bacteria;p__Actinobacteriota;c__Coriobacteriia;o__Coriobacteriales;f__Coriobacteriaceae;g__Collinsella;s__	yes
METABAT215_SUBJECTMAPPING_SCAFFOLDS_1500_MERGED_K77_METASPADES__AK_SK_25.7.fa	d__Bacteria;p__Actinobacteriota;c__Coriobacteriia;o__Coriobacteriales;f__Coriobacteriaceae;g__Collinsella;s__	yes
METABAT215_SUBJECTMAPPING_SCAFFOLDS_1500_MERGED_K77_METASPADES__AK_SK_33.8.fa	d__Bacteria;p__Actinobacteriota;c__Coriobacteriia;o__Coriobacteriales;f__Coriobacteriaceae;g__Collinsella;s__	yes
METABAT215_SUBJECTMAPPING_SCAFFOLDS_1500_MERGED_K77_METASPADES__AK_SK_5.27.fa	d__Bacteria;p__Actinobacteriota;c__Coriobacteriia;o__Coriobacteriales;f__Coriobacteriaceae;g__Collinsella;s__	yes
METABAT215_SUBJECTMAPPING_SCAFFOLDS_1500_MERGED_K77_METASPADES__AK_SK_26.3.fa	d__Bacteria;p__Cyanobacteria;c__Vampirovibrionia;o__Gastranaerophilales;f__Gastranaerophilaceae;g__QHMH01;s__	yes
METABAT215_SUBJECTMAPPING_SCAFFOLDS_1500_MERGED_K77_METASPADES__AK_SR_4.1.fa	d__Bacteria;p__Cyanobacteria;c__Vampirovibrionia;o__Gastranaerophilales;f__Gastranaerophilaceae;g__Zag111;s__	yes
METABAT215_SUBJECTMAPPING_SCAFFOLDS_1500_MERGED_K77_METASPADES__AK_SK_25.3.fa	d__Bacteria;p__Firmicutes_A;c__Clostridia_A;o__Christensenellales;f__Borkfalkiaceae;g__UBA10281;s__	yes
METABAT215_SUBJECTMAPPING_SCAFFOLDS_1500_MERGED_K77_METASPADES__AK_SK_40.15.fa	d__Bacteria;p__Firmicutes_A;c__Clostridia_A;o__Christensenellales;f__Borkfalkiaceae;g__UBA10281;s__	yes
METABAT215_SUBJECTMAPPING_SCAFFOLDS_1500_MERGED_K77_METASPADES__AK_SW_5.20.fa	d__Bacteria;p__Firmicutes_A;c__Clostridia_A;o__Christensenellales;f__Borkfalkiaceae;g__UBA10281;s__	yes
METABAT215_SUBJECTMAPPING_SCAFFOLDS_1500_MERGED_K77_METASPADES__AK_SG_2.20.fa	d__Bacteria;p__Firmicutes_A;c__Clostridia;o__Oscillospirales;f__CAG-272;g__UBA1740;s__	yes
METABAT215_SUBJECTMAPPING_SCAFFOLDS_1500_MERGED_K77_METASPADES__AK_SW_5.25.fa	d__Bacteria;p__Firmicutes_A;c__Clostridia;o__Oscillospirales;f__Oscillospiraceae;g__CAG-110;s__	yes
METABAT215_SUBJECTMAPPING_SCAFFOLDS_1500_MERGED_K77_METASPADES__AK_SK_10.20.fa	d__Bacteria;p__Firmicutes_C;c__Negativicutes;o__Veillonellales;f__Veillonellaceae;g__Veillonella_A;s__	yes
METABAT215_SUBJECTMAPPING_SCAFFOLDS_1500_MERGED_K77_METASPADES__AK_SK_5.38.fa	d__Bacteria;p__Patescibacteria;c__Saccharimonadia;o__Saccharimonadales;f__Saccharimonadaceae;g__UBA1103;s__	yes
METABAT215_SUBJECTMAPPING_SCAFFOLDS_1500_MERGED_K77_METASPADES__AK_SK_5.5.fa	d__Bacteria;p__Actinobacteriota;c__Actinomycetia;o__Actinomycetales;f__Bifidobacteriaceae;g__Bifidobacterium;s__Bifidobacterium adolescentis
METABAT215_SUBJECTMAPPING_SCAFFOLDS_1500_MERGED_K77_METASPADES__AK_SK_37.8.fa	d__Bacteria;p__Actinobacteriota;c__Actinomycetia;o__Actinomycetales;f__Bifidobacteriaceae;g__Bifidobacterium;s__Bifidobacterium angulatum
METABAT215_SUBJECTMAPPING_SCAFFOLDS_1500_MERGED_K77_METASPADES__AK_SK_32.3.fa	d__Bacteria;p__Actinobacteriota;c__Actinomycetia;o__Actinomycetales;f__Bifidobacteriaceae;g__Bifidobacterium;s__Bifidobacterium bifidum
METABAT215_SUBJECTMAPPING_SCAFFOLDS_1500_MERGED_K77_METASPADES__AK_SK_44.16.fa	d__Bacteria;p__Actinobacteriota;c__Actinomycetia;o__Actinomycetales;f__Bifidobacteriaceae;g__Bifidobacterium;s__Bifidobacterium longum
METABAT215_SUBJECTMAPPING_SCAFFOLDS_1500_MERGED_K77_METASPADES__AK_SK_35.16.fa	d__Bacteria;p__Actinobacteriota;c__Actinomycetia;o__Actinomycetales;f__Bifidobacteriaceae;g__Bifidobacterium;s__Bifidobacterium ruminantium
METABAT215_SUBJECTMAPPING_SCAFFOLDS_1500_MERGED_K77_METASPADES__AK_SK_32.11.fa	d__Bacteria;p__Actinobacteriota;c__Actinomycetia;o__Actinomycetales;f__Bifidobacteriaceae;g__Bifidobacterium;s__Bifidobacterium sp002742445
METABAT215_SUBJECTMAPPING_SCAFFOLDS_1500_MERGED_K77_METASPADES__AK_SK_25.5.fa	d__Bacteria;p__Actinobacteriota;c__Coriobacteriia;o__Coriobacteriales;f__Atopobiaceae;g__Olsenella_E;s__Olsenella_E sp003150175
METABAT215_SUBJECTMAPPING_SCAFFOLDS_1500_MERGED_K77_METASPADES__AK_SK_35.35.fa	d__Bacteria;p__Actinobacteriota;c__Coriobacteriia;o__Coriobacteriales;f__Atopobiaceae;g__Parolsenella;s__Parolsenella catena
METABAT215_SUBJECTMAPPING_SCAFFOLDS_1500_MERGED_K77_METASPADES__AK_SK_25.23.fa	d__Bacteria;p__Actinobacteriota;c__Coriobacteriia;o__Coriobacteriales;f__Atopobiaceae;g__UBA7748;s__UBA7748 sp900314535
METABAT215_SUBJECTMAPPING_SCAFFOLDS_1500_MERGED_K77_METASPADES__AK_SK_35.8.fa	d__Bacteria;p__Actinobacteriota;c__Coriobacteriia;o__Coriobacteriales;f__Coriobacteriaceae;g__Collinsella;s__Collinsella sp900541175
METABAT215_SUBJECTMAPPING_SCAFFOLDS_1500_MERGED_K77_METASPADES__AK_SW_8.6.fa	d__Bacteria;p__Actinobacteriota;c__Coriobacteriia;o__Coriobacteriales;f__Coriobacteriaceae;g__Collinsella;s__Collinsella sp900554595
METABAT215_SUBJECTMAPPING_SCAFFOLDS_1500_MERGED_K77_METASPADES__AK_SK_32.17.fa	d__Bacteria;p__Actinobacteriota;c__Coriobacteriia;o__Coriobacteriales;f__Coriobacteriaceae;g__Collinsella;s__Collinsella sp900556495
METABAT215_SUBJECTMAPPING_SCAFFOLDS_1500_MERGED_K77_METASPADES__AK_SR_3.23.fa	d__Bacteria;p__Actinobacteriota;c__Coriobacteriia;o__Coriobacteriales;f__Coriobacteriaceae;g__Collinsella;s__Collinsella sp900768435
METABAT215_SUBJECTMAPPING_SCAFFOLDS_1500_MERGED_K77_METASPADES__AK_SK_13.1.fa	d__Bacteria;p__Actinobacteriota;c__Coriobacteriia;o__Coriobacteriales;f__Coriobacteriaceae;g__Collinsella;s__Collinsella sp900768795
METABAT215_SUBJECTMAPPING_SCAFFOLDS_1500_MERGED_K77_METASPADES__AK_SG_2.21.fa	d__Bacteria;p__Actinobacteriota;c__Coriobacteriia;o__Coriobacteriales;f__Eggerthellaceae;g__CAAEEV01;s__CAAEEV01 sp900754955
METABAT215_SUBJECTMAPPING_SCAFFOLDS_1500_MERGED_K77_METASPADES__AK_SR_1.6.fa	d__Bacteria;p__Bacteroidota;c__Bacteroidia;o__Bacteroidales;f__Bacteroidaceae;g__Bacteroides;s__Bacteroides caccae
METABAT215_SUBJECTMAPPING_SCAFFOLDS_1500_MERGED_K77_METASPADES__AK_SK_49.10.fa	d__Bacteria;p__Bacteroidota;c__Bacteroidia;o__Bacteroidales;f__Bacteroidaceae;g__Bacteroides;s__Bacteroides cellulosilyticus
METABAT215_SUBJECTMAPPING_SCAFFOLDS_1500_MERGED_K77_METASPADES__AK_SK_10.22.fa	d__Bacteria;p__Bacteroidota;c__Bacteroidia;o__Bacteroidales;f__Bacteroidaceae;g__Bacteroides;s__Bacteroides finegoldii
METABAT215_SUBJECTMAPPING_SCAFFOLDS_1500_MERGED_K77_METASPADES__AK_SK_32.8.fa	d__Bacteria;p__Bacteroidota;c__Bacteroidia;o__Bacteroidales;f__Bacteroidaceae;g__Bacteroides;s__Bacteroides fragilis
METABAT215_SUBJECTMAPPING_SCAFFOLDS_1500_MERGED_K77_METASPADES__TS5_A.5.fa	d__Bacteria;p__Bacteroidota;c__Bacteroidia;o__Bacteroidales;f__Bacteroidaceae;g__Bacteroides;s__Bacteroides fragilis_A
METABAT215_SUBJECTMAPPING_SCAFFOLDS_1500_MERGED_K77_METASPADES__AK_SR_1.9.fa	d__Bacteria;p__Bacteroidota;c__Bacteroidia;o__Bacteroidales;f__Bacteroidaceae;g__Bacteroides;s__Bacteroides intestinalis
METABAT215_SUBJECTMAPPING_SCAFFOLDS_1500_MERGED_K77_METASPADES__RS12_A.11.fa	d__Bacteria;p__Bacteroidota;c__Bacteroidia;o__Bacteroidales;f__Bacteroidaceae;g__Bacteroides;s__Bacteroides ovatus
METABAT215_SUBJECTMAPPING_SCAFFOLDS_1500_MERGED_K77_METASPADES__AK_SR_1.24.fa	d__Bacteria;p__Bacteroidota;c__Bacteroidia;o__Bacteroidales;f__Bacteroidaceae;g__Bacteroides;s__Bacteroides stercoris
METABAT215_SUBJECTMAPPING_SCAFFOLDS_1500_MERGED_K77_METASPADES__TS5_A.6.fa	d__Bacteria;p__Bacteroidota;c__Bacteroidia;o__Bacteroidales;f__Bacteroidaceae;g__Bacteroides;s__Bacteroides thetaiotaomicron
METABAT215_SUBJECTMAPPING_SCAFFOLDS_1500_MERGED_K77_METASPADES__AK_SK_10.23.fa	d__Bacteria;p__Bacteroidota;c__Bacteroidia;o__Bacteroidales;f__Bacteroidaceae;g__Bacteroides;s__Bacteroides uniformis
METABAT215_SUBJECTMAPPING_SCAFFOLDS_1500_MERGED_K77_METASPADES__AK_SR_1.2.fa	d__Bacteria;p__Bacteroidota;c__Bacteroidia;o__Bacteroidales;f__Bacteroidaceae;g__Bacteroides;s__Bacteroides xylanisolvens
METABAT215_SUBJECTMAPPING_SCAFFOLDS_1500_MERGED_K77_METASPADES__AK_SK_49.23.fa	d__Bacteria;p__Bacteroidota;c__Bacteroidia;o__Bacteroidales;f__Bacteroidaceae;g__Hallella;s__Hallella sp002299635
METABAT215_SUBJECTMAPPING_SCAFFOLDS_1500_MERGED_K77_METASPADES__AK_SK_47.4.fa	d__Bacteria;p__Bacteroidota;c__Bacteroidia;o__Bacteroidales;f__Bacteroidaceae;g__Hallella;s__Hallella sp002300055
METABAT215_SUBJECTMAPPING_SCAFFOLDS_1500_MERGED_K77_METASPADES__AK_SR_3.12.fa	d__Bacteria;p__Bacteroidota;c__Bacteroidia;o__Bacteroidales;f__Bacteroidaceae;g__Leyella;s__Leyella sp000434975
METABAT215_SUBJECTMAPPING_SCAFFOLDS_1500_MERGED_K77_METASPADES__AK_SR_2.8.fa	d__Bacteria;p__Bacteroidota;c__Bacteroidia;o__Bacteroidales;f__Bacteroidaceae;g__Leyella;s__Leyella sp000436915
METABAT215_SUBJECTMAPPING_SCAFFOLDS_1500_MERGED_K77_METASPADES__AK_SR_5.16.fa	d__Bacteria;p__Bacteroidota;c__Bacteroidia;o__Bacteroidales;f__Bacteroidaceae;g__Leyella;s__Leyella sp002265625
METABAT215_SUBJECTMAPPING_SCAFFOLDS_1500_MERGED_K77_METASPADES__AK_SR_5.3.fa	d__Bacteria;p__Bacteroidota;c__Bacteroidia;o__Bacteroidales;f__Bacteroidaceae;g__Leyella;s__Leyella sp900290275
METABAT215_SUBJECTMAPPING_SCAFFOLDS_1500_MERGED_K77_METASPADES__AK_SG_8.29.fa	d__Bacteria;p__Bacteroidota;c__Bacteroidia;o__Bacteroidales;f__Bacteroidaceae;g__Leyella;s__Leyella sp900543975
METABAT215_SUBJECTMAPPING_SCAFFOLDS_1500_MERGED_K77_METASPADES__AK_SR_4.8.fa	d__Bacteria;p__Bacteroidota;c__Bacteroidia;o__Bacteroidales;f__Bacteroidaceae;g__Leyella;s__Leyella sp900546575
METABAT215_SUBJECTMAPPING_SCAFFOLDS_1500_MERGED_K77_METASPADES__AK_SK_13.5.fa	d__Bacteria;p__Bacteroidota;c__Bacteroidia;o__Bacteroidales;f__Bacteroidaceae;g__Leyella;s__Leyella sp934230115
METABAT215_SUBJECTMAPPING_SCAFFOLDS_1500_MERGED_K77_METASPADES__AK_SG_9.19.fa	d__Bacteria;p__Bacteroidota;c__Bacteroidia;o__Bacteroidales;f__Bacteroidaceae;g__Leyella;s__Leyella stercorea
METABAT215_SUBJECTMAPPING_SCAFFOLDS_1500_MERGED_K77_METASPADES__AK_SG_17.18.fa	d__Bacteria;p__Bacteroidota;c__Bacteroidia;o__Bacteroidales;f__Bacteroidaceae;g__Phocaeicola;s__Phocaeicola plebeius_A
METABAT215_SUBJECTMAPPING_SCAFFOLDS_1500_MERGED_K77_METASPADES__TS12_A.18.fa	d__Bacteria;p__Bacteroidota;c__Bacteroidia;o__Bacteroidales;f__Bacteroidaceae;g__Phocaeicola;s__Phocaeicola vulgatus
METABAT215_SUBJECTMAPPING_SCAFFOLDS_1500_MERGED_K77_METASPADES__AK_SG_15.5.fa	d__Bacteria;p__Bacteroidota;c__Bacteroidia;o__Bacteroidales;f__Bacteroidaceae;g__Prevotella;s__Prevotella sp003447235
METABAT215_SUBJECTMAPPING_SCAFFOLDS_1500_MERGED_K77_METASPADES__AK_SK_15.19.fa	d__Bacteria;p__Bacteroidota;c__Bacteroidia;o__Bacteroidales;f__Bacteroidaceae;g__Prevotellamassilia;s__Prevotellamassilia sp900539625
METABAT215_SUBJECTMAPPING_SCAFFOLDS_1500_MERGED_K77_METASPADES__AK_SG_8.25.fa	d__Bacteria;p__Bacteroidota;c__Bacteroidia;o__Bacteroidales;f__Bacteroidaceae;g__Prevotellamassilia;s__Prevotellamassilia sp900540885
METABAT215_SUBJECTMAPPING_SCAFFOLDS_1500_MERGED_K77_METASPADES__AK_SR_4.9.fa	d__Bacteria;p__Bacteroidota;c__Bacteroidia;o__Bacteroidales;f__Bacteroidaceae;g__Prevotellamassilia;s__Prevotellamassilia sp900541575
METABAT215_SUBJECTMAPPING_SCAFFOLDS_1500_MERGED_K77_METASPADES__AK_SW_4.11.fa	d__Bacteria;p__Bacteroidota;c__Bacteroidia;o__Bacteroidales;f__Bacteroidaceae;g__Prevotellamassilia;s__Prevotellamassilia sp900542795
METABAT215_SUBJECTMAPPING_SCAFFOLDS_1500_MERGED_K77_METASPADES__AK_SR_5.8.fa	d__Bacteria;p__Bacteroidota;c__Bacteroidia;o__Bacteroidales;f__Bacteroidaceae;g__Prevotellamassilia;s__Prevotellamassilia timonensis
METABAT215_SUBJECTMAPPING_SCAFFOLDS_1500_MERGED_K77_METASPADES__AK_SR_2.18.fa	d__Bacteria;p__Bacteroidota;c__Bacteroidia;o__Bacteroidales;f__Bacteroidaceae;g__Segatella;s__Segatella copri
METABAT215_SUBJECTMAPPING_SCAFFOLDS_1500_MERGED_K77_METASPADES__AK_SW_2.8.fa	d__Bacteria;p__Bacteroidota;c__Bacteroidia;o__Bacteroidales;f__Bacteroidaceae;g__Segatella;s__Segatella copri
METABAT215_SUBJECTMAPPING_SCAFFOLDS_1500_MERGED_K77_METASPADES__AK_SG_7.6.fa	d__Bacteria;p__Bacteroidota;c__Bacteroidia;o__Bacteroidales;f__Bacteroidaceae;g__Segatella;s__Segatella copri
METABAT215_SUBJECTMAPPING_SCAFFOLDS_1500_MERGED_K77_METASPADES__AK_SW_7.7.fa	d__Bacteria;p__Bacteroidota;c__Bacteroidia;o__Bacteroidales;f__Bacteroidaceae;g__Segatella;s__Segatella copri
METABAT215_SUBJECTMAPPING_SCAFFOLDS_1500_MERGED_K77_METASPADES__AK_SG_16.4.fa	d__Bacteria;p__Bacteroidota;c__Bacteroidia;o__Bacteroidales;f__Bacteroidaceae;g__Segatella;s__Segatella copri
METABAT215_SUBJECTMAPPING_SCAFFOLDS_1500_MERGED_K77_METASPADES__AK_SK_36.6.fa	d__Bacteria;p__Bacteroidota;c__Bacteroidia;o__Bacteroidales;f__Bacteroidaceae;g__Segatella;s__Segatella copri
METABAT215_SUBJECTMAPPING_SCAFFOLDS_1500_MERGED_K77_METASPADES__AK_SG_15.25.fa	d__Bacteria;p__Bacteroidota;c__Bacteroidia;o__Bacteroidales;f__Bacteroidaceae;g__Segatella;s__Segatella copri
METABAT215_SUBJECTMAPPING_SCAFFOLDS_1500_MERGED_K77_METASPADES__AK_SK_49.24.fa	d__Bacteria;p__Bacteroidota;c__Bacteroidia;o__Bacteroidales;f__Bacteroidaceae;g__Segatella;s__Segatella hominis
METABAT215_SUBJECTMAPPING_SCAFFOLDS_1500_MERGED_K77_METASPADES__AK_SW_5.30.fa	d__Bacteria;p__Bacteroidota;c__Bacteroidia;o__Bacteroidales;f__Muribaculaceae;g__CAG-279;s__CAG-279 sp000437795
METABAT215_SUBJECTMAPPING_SCAFFOLDS_1500_MERGED_K77_METASPADES__AK_SK_25.12.fa	d__Bacteria;p__Bacteroidota;c__Bacteroidia;o__Bacteroidales;f__P3;g__UBA3388;s__UBA3388 sp900545215
METABAT215_SUBJECTMAPPING_SCAFFOLDS_1500_MERGED_K77_METASPADES__AK_SG_2.35.fa	d__Bacteria;p__Bacteroidota;c__Bacteroidia;o__Bacteroidales;f__Rikenellaceae;g__Alistipes;s__Alistipes finegoldii
METABAT215_SUBJECTMAPPING_SCAFFOLDS_1500_MERGED_K77_METASPADES__AK_SW_5.38.fa	d__Bacteria;p__Bacteroidota;c__Bacteroidia;o__Bacteroidales;f__Rikenellaceae;g__Alistipes;s__Alistipes putredinis
METABAT215_SUBJECTMAPPING_SCAFFOLDS_1500_MERGED_K77_METASPADES__AK_SW_5.29.fa	d__Bacteria;p__Bacteroidota;c__Bacteroidia;o__Bacteroidales;f__Rikenellaceae;g__Alistipes;s__Alistipes shahii
METABAT215_SUBJECTMAPPING_SCAFFOLDS_1500_MERGED_K77_METASPADES__AK_SR_1.20.fa	d__Bacteria;p__Bacteroidota;c__Bacteroidia;o__Bacteroidales;f__Tannerellaceae;g__Parabacteroides;s__Parabacteroides distasonis
METABAT215_SUBJECTMAPPING_SCAFFOLDS_1500_MERGED_K77_METASPADES__AK_SR_1.26.fa	d__Bacteria;p__Bacteroidota;c__Bacteroidia;o__Bacteroidales;f__Tannerellaceae;g__Parabacteroides;s__Parabacteroides johnsonii
METABAT215_SUBJECTMAPPING_SCAFFOLDS_1500_MERGED_K77_METASPADES__AK_SK_10.19.fa	d__Bacteria;p__Bacteroidota;c__Bacteroidia;o__Bacteroidales;f__Tannerellaceae;g__Parabacteroides;s__Parabacteroides merdae
METABAT215_SUBJECTMAPPING_SCAFFOLDS_1500_MERGED_K77_METASPADES__TS5_A.4.fa	d__Bacteria;p__Bacteroidota;c__Bacteroidia;o__Bacteroidales;f__Tannerellaceae;g__Parabacteroides;s__Parabacteroides sp900541965
METABAT215_SUBJECTMAPPING_SCAFFOLDS_1500_MERGED_K77_METASPADES__AK_SK_40.7.fa	d__Bacteria;p__Bacteroidota;c__Bacteroidia;o__Bacteroidales;f__UBA932;g__RC9;s__RC9 sp000432515
METABAT215_SUBJECTMAPPING_SCAFFOLDS_1500_MERGED_K77_METASPADES__AK_SG_8.47.fa	d__Bacteria;p__Bacteroidota;c__Bacteroidia;o__Bacteroidales;f__UBA932;g__RC9;s__RC9 sp000433355
METABAT215_SUBJECTMAPPING_SCAFFOLDS_1500_MERGED_K77_METASPADES__AK_SK_35.21.fa	d__Bacteria;p__Bacteroidota;c__Bacteroidia;o__Bacteroidales;f__UBA932;g__RC9;s__RC9 sp900544195
METABAT215_SUBJECTMAPPING_SCAFFOLDS_1500_MERGED_K77_METASPADES__AK_SW_1.4.fa	d__Bacteria;p__Cyanobacteria;c__Vampirovibrionia;o__Gastranaerophilales;f__Gastranaerophilaceae;g__CAG-484;s__CAG-484 sp900321895
METABAT215_SUBJECTMAPPING_SCAFFOLDS_1500_MERGED_K77_METASPADES__AK_SK_40.1.fa	d__Bacteria;p__Cyanobacteria;c__Vampirovibrionia;o__Gastranaerophilales;f__Gastranaerophilaceae;g__UBA6984;s__UBA6984 sp003258725
METABAT215_SUBJECTMAPPING_SCAFFOLDS_1500_MERGED_K77_METASPADES__AK_SK_48.15.fa	d__Bacteria;p__Cyanobacteria;c__Vampirovibrionia;o__Gastranaerophilales;f__Gastranaerophilaceae;g__Zag111;s__Zag111 sp002102825
METABAT215_SUBJECTMAPPING_SCAFFOLDS_1500_MERGED_K77_METASPADES__TS1_B.1.fa	d__Bacteria;p__Desulfobacterota;c__Desulfovibrionia;o__Desulfovibrionales;f__Desulfovibrionaceae;g__Bilophila;s__Bilophila wadsworthia
METABAT215_SUBJECTMAPPING_SCAFFOLDS_1500_MERGED_K77_METASPADES__AK_SW_5.11.fa	d__Bacteria;p__Desulfobacterota;c__Desulfovibrionia;o__Desulfovibrionales;f__Desulfovibrionaceae;g__Desulfovibrio;s__Desulfovibrio sp900556755
METABAT215_SUBJECTMAPPING_SCAFFOLDS_1500_MERGED_K77_METASPADES__AK_SG_7.8.fa	d__Bacteria;p__Elusimicrobiota;c__Elusimicrobia;o__Elusimicrobiales;f__Elusimicrobiaceae;g__UBA1436;s__UBA1436 sp900540405
METABAT215_SUBJECTMAPPING_SCAFFOLDS_1500_MERGED_K77_METASPADES__AK_SR_10.9.fa	d__Bacteria;p__Elusimicrobiota;c__Elusimicrobia;o__Elusimicrobiales;f__Elusimicrobiaceae;g__UBA1436;s__UBA1436 sp900541355
METABAT215_SUBJECTMAPPING_SCAFFOLDS_1500_MERGED_K77_METASPADES__AK_SG_8.49.fa	d__Bacteria;p__Firmicutes_A;c__Clostridia_A;o__Christensenellales;f__Borkfalkiaceae;g__UBA10281;s__UBA10281 sp900554485
METABAT215_SUBJECTMAPPING_SCAFFOLDS_1500_MERGED_K77_METASPADES__AK_SG_15.14.fa	d__Bacteria;p__Firmicutes_A;c__Clostridia_A;o__Christensenellales;f__Borkfalkiaceae;g__UBA10281;s__UBA10281 sp900767885
METABAT215_SUBJECTMAPPING_SCAFFOLDS_1500_MERGED_K77_METASPADES__AK_SK_35.18.fa	d__Bacteria;p__Firmicutes_A;c__Clostridia_A;o__Christensenellales;f__CAG-138;g__PeH17;s__PeH17 sp000435055
METABAT215_SUBJECTMAPPING_SCAFFOLDS_1500_MERGED_K77_METASPADES__AK_SG_2.17.fa	d__Bacteria;p__Firmicutes_A;c__Clostridia_A;o__Christensenellales;f__CAG-74;g__UBA11524;s__UBA11524 sp000437595
METABAT215_SUBJECTMAPPING_SCAFFOLDS_1500_MERGED_K77_METASPADES__AK_SK_44.12.fa	d__Bacteria;p__Firmicutes_A;c__Clostridia_A;o__Christensenellales;f__CAG-917;g__CAG-349;s__CAG-349 sp003539515
METABAT215_SUBJECTMAPPING_SCAFFOLDS_1500_MERGED_K77_METASPADES__AK_SR_6.16.fa	d__Bacteria;p__Firmicutes_A;c__Clostridia;o__Lachnospirales;f__Lachnospiraceae;g__Acetatifactor;s__Acetatifactor sp003447295
METABAT215_SUBJECTMAPPING_SCAFFOLDS_1500_MERGED_K77_METASPADES__AK_SW_5.36.fa	d__Bacteria;p__Firmicutes_A;c__Clostridia;o__Lachnospirales;f__Lachnospiraceae;g__Acetatifactor;s__Acetatifactor sp900066365
METABAT215_SUBJECTMAPPING_SCAFFOLDS_1500_MERGED_K77_METASPADES__AK_SR_2.22.fa	d__Bacteria;p__Firmicutes_A;c__Clostridia;o__Lachnospirales;f__Lachnospiraceae;g__Acetatifactor;s__Acetatifactor sp900066565
METABAT215_SUBJECTMAPPING_SCAFFOLDS_1500_MERGED_K77_METASPADES__AK_SK_32.6.fa	d__Bacteria;p__Firmicutes_A;c__Clostridia;o__Lachnospirales;f__Lachnospiraceae;g__Agathobacter;s__Agathobacter faecis
METABAT215_SUBJECTMAPPING_SCAFFOLDS_1500_MERGED_K77_METASPADES__AK_SR_4.6.fa	d__Bacteria;p__Firmicutes_A;c__Clostridia;o__Lachnospirales;f__Lachnospiraceae;g__Agathobacter;s__Agathobacter rectalis
METABAT215_SUBJECTMAPPING_SCAFFOLDS_1500_MERGED_K77_METASPADES__AK_SR_8.21.fa	d__Bacteria;p__Firmicutes_A;c__Clostridia;o__Lachnospirales;f__Lachnospiraceae;g__Agathobacter;s__Agathobacter rectalis
METABAT215_SUBJECTMAPPING_SCAFFOLDS_1500_MERGED_K77_METASPADES__AK_SR_1.14.fa	d__Bacteria;p__Firmicutes_A;c__Clostridia;o__Lachnospirales;f__Lachnospiraceae;g__Agathobacter;s__Agathobacter sp900543445
METABAT215_SUBJECTMAPPING_SCAFFOLDS_1500_MERGED_K77_METASPADES__AK_SR_6.5.fa	d__Bacteria;p__Firmicutes_A;c__Clostridia;o__Lachnospirales;f__Lachnospiraceae;g__Agathobacter;s__Agathobacter sp900552085
METABAT215_SUBJECTMAPPING_SCAFFOLDS_1500_MERGED_K77_METASPADES__AK_SG_2.25.fa	d__Bacteria;p__Firmicutes_A;c__Clostridia;o__Lachnospirales;f__Lachnospiraceae;g__Butyrivibrio_A;s__Butyrivibrio_A crossotus
METABAT215_SUBJECTMAPPING_SCAFFOLDS_1500_MERGED_K77_METASPADES__AK_SR_2.20.fa	d__Bacteria;p__Firmicutes_A;c__Clostridia;o__Lachnospirales;f__Lachnospiraceae;g__CAG-127;s__CAG-127 sp900319515
METABAT215_SUBJECTMAPPING_SCAFFOLDS_1500_MERGED_K77_METASPADES__AK_SG_17.10.fa	d__Bacteria;p__Firmicutes_A;c__Clostridia;o__Lachnospirales;f__Lachnospiraceae;g__CAG-510;s__CAG-510 sp000434615
METABAT215_SUBJECTMAPPING_SCAFFOLDS_1500_MERGED_K77_METASPADES__AK_SR_2.15.fa	d__Bacteria;p__Firmicutes_A;c__Clostridia;o__Lachnospirales;f__Lachnospiraceae;g__CAG-603;s__CAG-603 sp900066105
METABAT215_SUBJECTMAPPING_SCAFFOLDS_1500_MERGED_K77_METASPADES__AK_SK_25.1.fa	d__Bacteria;p__Firmicutes_A;c__Clostridia;o__Lachnospirales;f__Lachnospiraceae;g__CAG-791;s__CAG-791 sp000431495
METABAT215_SUBJECTMAPPING_SCAFFOLDS_1500_MERGED_K77_METASPADES__AK_SR_6.8.fa	d__Bacteria;p__Firmicutes_A;c__Clostridia;o__Lachnospirales;f__Lachnospiraceae;g__CAG-882;s__CAG-882 sp000435595
METABAT215_SUBJECTMAPPING_SCAFFOLDS_1500_MERGED_K77_METASPADES__AK_SG_17.15.fa	d__Bacteria;p__Firmicutes_A;c__Clostridia;o__Lachnospirales;f__Lachnospiraceae;g__CAG-882;s__CAG-882 sp003486385
METABAT215_SUBJECTMAPPING_SCAFFOLDS_1500_MERGED_K77_METASPADES__AK_SW_5.39.fa	d__Bacteria;p__Firmicutes_A;c__Clostridia;o__Lachnospirales;f__Lachnospiraceae;g__CAG-95;s__CAG-95 sp000438155
METABAT215_SUBJECTMAPPING_SCAFFOLDS_1500_MERGED_K77_METASPADES__TS5_A.11.fa	d__Bacteria;p__Firmicutes_A;c__Clostridia;o__Lachnospirales;f__Lachnospiraceae;g__Clostridium_Q;s__Clostridium_Q symbiosum
METABAT215_SUBJECTMAPPING_SCAFFOLDS_1500_MERGED_K77_METASPADES__AK_SG_17.3.fa	d__Bacteria;p__Firmicutes_A;c__Clostridia;o__Lachnospirales;f__Lachnospiraceae;g__Coprococcus;s__Coprococcus eutactus
METABAT215_SUBJECTMAPPING_SCAFFOLDS_1500_MERGED_K77_METASPADES__AK_SR_1.3.fa	d__Bacteria;p__Firmicutes_A;c__Clostridia;o__Lachnospirales;f__Lachnospiraceae;g__Coprococcus;s__Coprococcus sp000433075
METABAT215_SUBJECTMAPPING_SCAFFOLDS_1500_MERGED_K77_METASPADES__RS12_A.4.fa	d__Bacteria;p__Firmicutes_A;c__Clostridia;o__Lachnospirales;f__Lachnospiraceae;g__Dorea;s__Dorea formicigenerans
METABAT215_SUBJECTMAPPING_SCAFFOLDS_1500_MERGED_K77_METASPADES__RS12_A.19.fa	d__Bacteria;p__Firmicutes_A;c__Clostridia;o__Lachnospirales;f__Lachnospiraceae;g__Enterocloster;s__Enterocloster bolteae
METABAT215_SUBJECTMAPPING_SCAFFOLDS_1500_MERGED_K77_METASPADES__RS12_A.23.fa	d__Bacteria;p__Firmicutes_A;c__Clostridia;o__Lachnospirales;f__Lachnospiraceae;g__Hungatella;s__Hungatella effluvii
METABAT215_SUBJECTMAPPING_SCAFFOLDS_1500_MERGED_K77_METASPADES__AK_SK_32.26.fa	d__Bacteria;p__Firmicutes_A;c__Clostridia;o__Lachnospirales;f__Lachnospiraceae;g__Lachnospira;s__Lachnospira eligens_A
METABAT215_SUBJECTMAPPING_SCAFFOLDS_1500_MERGED_K77_METASPADES__AK_SR_8.2.fa	d__Bacteria;p__Firmicutes_A;c__Clostridia;o__Lachnospirales;f__Lachnospiraceae;g__Mediterraneibacter;s__Mediterraneibacter faecis
METABAT215_SUBJECTMAPPING_SCAFFOLDS_1500_MERGED_K77_METASPADES__AK_SG_17.8.fa	d__Bacteria;p__Firmicutes_A;c__Clostridia;o__Lachnospirales;f__Lachnospiraceae;g__Roseburia;s__Roseburia hominis
METABAT215_SUBJECTMAPPING_SCAFFOLDS_1500_MERGED_K77_METASPADES__AK_SG_17.26.fa	d__Bacteria;p__Firmicutes_A;c__Clostridia;o__Lachnospirales;f__Lachnospiraceae;g__Roseburia;s__Roseburia inulinivorans
METABAT215_SUBJECTMAPPING_SCAFFOLDS_1500_MERGED_K77_METASPADES__AK_SW_5.2.fa	d__Bacteria;p__Firmicutes_A;c__Clostridia;o__Lachnospirales;f__Lachnospiraceae;g__RUG115;s__RUG115 sp900066395
METABAT215_SUBJECTMAPPING_SCAFFOLDS_1500_MERGED_K77_METASPADES__AK_SK_10.5.fa	d__Bacteria;p__Firmicutes_A;c__Clostridia;o__Lachnospirales;f__Lachnospiraceae;g__Ruminococcus_B;s__Ruminococcus_B gnavus
METABAT215_SUBJECTMAPPING_SCAFFOLDS_1500_MERGED_K77_METASPADES__AK_SK_35.19.fa	d__Bacteria;p__Firmicutes_A;c__Clostridia;o__Oscillospirales;f__Acutalibacteraceae;g__CAG-177;s__CAG-177 sp000431775
METABAT215_SUBJECTMAPPING_SCAFFOLDS_1500_MERGED_K77_METASPADES__AK_SK_37.21.fa	d__Bacteria;p__Firmicutes_A;c__Clostridia;o__Oscillospirales;f__Acutalibacteraceae;g__CAG-177;s__CAG-177 sp003514385
METABAT215_SUBJECTMAPPING_SCAFFOLDS_1500_MERGED_K77_METASPADES__AK_SW_5.19.fa	d__Bacteria;p__Firmicutes_A;c__Clostridia;o__Oscillospirales;f__Acutalibacteraceae;g__CAG-177;s__CAG-177 sp003538135
METABAT215_SUBJECTMAPPING_SCAFFOLDS_1500_MERGED_K77_METASPADES__AK_SK_25.34.fa	d__Bacteria;p__Firmicutes_A;c__Clostridia;o__Oscillospirales;f__Acutalibacteraceae;g__CAG-180;s__CAG-180 sp000432435
METABAT215_SUBJECTMAPPING_SCAFFOLDS_1500_MERGED_K77_METASPADES__AK_SK_40.3.fa	d__Bacteria;p__Firmicutes_A;c__Clostridia;o__Oscillospirales;f__Acutalibacteraceae;g__CAG-488;s__CAG-488 sp000434915
METABAT215_SUBJECTMAPPING_SCAFFOLDS_1500_MERGED_K77_METASPADES__AK_SK_35.26.fa	d__Bacteria;p__Firmicutes_A;c__Clostridia;o__Oscillospirales;f__Acutalibacteraceae;g__Eubacterium_R;s__Eubacterium_R sp003526845
METABAT215_SUBJECTMAPPING_SCAFFOLDS_1500_MERGED_K77_METASPADES__AK_SK_5.16.fa	d__Bacteria;p__Firmicutes_A;c__Clostridia;o__Oscillospirales;f__Acutalibacteraceae;g__Eubacterium_R;s__Eubacterium_R sp900539775
METABAT215_SUBJECTMAPPING_SCAFFOLDS_1500_MERGED_K77_METASPADES__AK_SR_2.19.fa	d__Bacteria;p__Firmicutes_A;c__Clostridia;o__Oscillospirales;f__Acutalibacteraceae;g__Ruminococcus_E;s__Ruminococcus_E bromii_B
METABAT215_SUBJECTMAPPING_SCAFFOLDS_1500_MERGED_K77_METASPADES__AK_SR_1.21.fa	d__Bacteria;p__Firmicutes_A;c__Clostridia;o__Oscillospirales;f__Acutalibacteraceae;g__Ruminococcus_E;s__Ruminococcus_E sp003438075
METABAT215_SUBJECTMAPPING_SCAFFOLDS_1500_MERGED_K77_METASPADES__AK_SK_13.6.fa	d__Bacteria;p__Firmicutes_A;c__Clostridia;o__Oscillospirales;f__Acutalibacteraceae;g__Ruminococcus_E;s__Ruminococcus_E sp003526955
METABAT215_SUBJECTMAPPING_SCAFFOLDS_1500_MERGED_K77_METASPADES__AK_SK_37.4.fa	d__Bacteria;p__Firmicutes_A;c__Clostridia;o__Oscillospirales;f__Acutalibacteraceae;g__UMGS1279;s__UMGS1279 sp900550315
METABAT215_SUBJECTMAPPING_SCAFFOLDS_1500_MERGED_K77_METASPADES__AK_SG_2.16.fa	d__Bacteria;p__Firmicutes_A;c__Clostridia;o__Oscillospirales;f__CAG-272;g__CAG-390;s__CAG-390 sp000437015
METABAT215_SUBJECTMAPPING_SCAFFOLDS_1500_MERGED_K77_METASPADES__AK_SG_8.52.fa	d__Bacteria;p__Firmicutes_A;c__Clostridia;o__Oscillospirales;f__CAG-272;g__CAG-448;s__CAG-448 sp003150135
METABAT215_SUBJECTMAPPING_SCAFFOLDS_1500_MERGED_K77_METASPADES__AK_SG_2.33.fa	d__Bacteria;p__Firmicutes_A;c__Clostridia;o__Oscillospirales;f__CAG-272;g__UBA1740;s__UBA1740 sp004558975
METABAT215_SUBJECTMAPPING_SCAFFOLDS_1500_MERGED_K77_METASPADES__AK_SK_44.8.fa	d__Bacteria;p__Firmicutes_A;c__Clostridia;o__Oscillospirales;f__Oscillospiraceae;g__CAG-103;s__CAG-103 sp000432375
METABAT215_SUBJECTMAPPING_SCAFFOLDS_1500_MERGED_K77_METASPADES__AK_SG_8.19.fa	d__Bacteria;p__Firmicutes_A;c__Clostridia;o__Oscillospirales;f__Oscillospiraceae;g__CAG-110;s__CAG-110 sp900546075
METABAT215_SUBJECTMAPPING_SCAFFOLDS_1500_MERGED_K77_METASPADES__AK_SG_15.7.fa	d__Bacteria;p__Firmicutes_A;c__Clostridia;o__Oscillospirales;f__Oscillospiraceae;g__CAG-110;s__CAG-110 sp900547405
METABAT215_SUBJECTMAPPING_SCAFFOLDS_1500_MERGED_K77_METASPADES__AK_SW_5.4.fa	d__Bacteria;p__Firmicutes_A;c__Clostridia;o__Oscillospirales;f__Oscillospiraceae;g__CAG-83;s__CAG-83 sp000435555
METABAT215_SUBJECTMAPPING_SCAFFOLDS_1500_MERGED_K77_METASPADES__AK_SK_35.13.fa	d__Bacteria;p__Firmicutes_A;c__Clostridia;o__Oscillospirales;f__Oscillospiraceae;g__CAG-83;s__CAG-83 sp000435975
METABAT215_SUBJECTMAPPING_SCAFFOLDS_1500_MERGED_K77_METASPADES__AK_SW_5.17.fa	d__Bacteria;p__Firmicutes_A;c__Clostridia;o__Oscillospirales;f__Oscillospiraceae;g__CAG-83;s__CAG-83 sp001916855
METABAT215_SUBJECTMAPPING_SCAFFOLDS_1500_MERGED_K77_METASPADES__AK_SK_5.8.fa	d__Bacteria;p__Firmicutes_A;c__Clostridia;o__Oscillospirales;f__Oscillospiraceae;g__CAG-83;s__CAG-83 sp003487665
METABAT215_SUBJECTMAPPING_SCAFFOLDS_1500_MERGED_K77_METASPADES__AK_SK_35.17.fa	d__Bacteria;p__Firmicutes_A;c__Clostridia;o__Oscillospirales;f__Oscillospiraceae;g__CAG-83;s__CAG-83 sp003539495
METABAT215_SUBJECTMAPPING_SCAFFOLDS_1500_MERGED_K77_METASPADES__AK_SG_2.4.fa	d__Bacteria;p__Firmicutes_A;c__Clostridia;o__Oscillospirales;f__Oscillospiraceae;g__CAG-83;s__CAG-83 sp900548615
METABAT215_SUBJECTMAPPING_SCAFFOLDS_1500_MERGED_K77_METASPADES__AK_SG_8.24.fa	d__Bacteria;p__Firmicutes_A;c__Clostridia;o__Oscillospirales;f__Oscillospiraceae;g__CAG-83;s__CAG-83 sp900549395
METABAT215_SUBJECTMAPPING_SCAFFOLDS_1500_MERGED_K77_METASPADES__AK_SW_5.26.fa	d__Bacteria;p__Firmicutes_A;c__Clostridia;o__Oscillospirales;f__Oscillospiraceae;g__Dysosmobacter;s__Dysosmobacter sp001916835
METABAT215_SUBJECTMAPPING_SCAFFOLDS_1500_MERGED_K77_METASPADES__AK_SR_9.5.fa	d__Bacteria;p__Firmicutes_A;c__Clostridia;o__Oscillospirales;f__Oscillospiraceae;g__ER4;s__ER4 sp000765235
METABAT215_SUBJECTMAPPING_SCAFFOLDS_1500_MERGED_K77_METASPADES__AK_SK_5.32.fa	d__Bacteria;p__Firmicutes_A;c__Clostridia;o__Oscillospirales;f__Oscillospiraceae;g__ER4;s__ER4 sp900317525
METABAT215_SUBJECTMAPPING_SCAFFOLDS_1500_MERGED_K77_METASPADES__AK_SG_11.10.fa	d__Bacteria;p__Firmicutes_A;c__Clostridia;o__Oscillospirales;f__Oscillospiraceae;g__ER4;s__ER4 sp900550165
METABAT215_SUBJECTMAPPING_SCAFFOLDS_1500_MERGED_K77_METASPADES__RS5_A.13.fa	d__Bacteria;p__Firmicutes_A;c__Clostridia;o__Oscillospirales;f__Oscillospiraceae;g__Flavonifractor;s__Flavonifractor plautii
METABAT215_SUBJECTMAPPING_SCAFFOLDS_1500_MERGED_K77_METASPADES__AK_SK_35.29.fa	d__Bacteria;p__Firmicutes_A;c__Clostridia;o__Oscillospirales;f__Oscillospiraceae;g__UBA738;s__UBA738 sp003522945
METABAT215_SUBJECTMAPPING_SCAFFOLDS_1500_MERGED_K77_METASPADES__AK_SK_44.21.fa	d__Bacteria;p__Firmicutes_A;c__Clostridia;o__Oscillospirales;f__Ruminococcaceae;g__CAG-115;s__CAG-115 sp000432175
METABAT215_SUBJECTMAPPING_SCAFFOLDS_1500_MERGED_K77_METASPADES__AK_SG_20.5.fa	d__Bacteria;p__Firmicutes_A;c__Clostridia;o__Oscillospirales;f__Ruminococcaceae;g__Faecalibacterium;s__Faecalibacterium prausnitzii
METABAT215_SUBJECTMAPPING_SCAFFOLDS_1500_MERGED_K77_METASPADES__AK_SR_3.19.fa	d__Bacteria;p__Firmicutes_A;c__Clostridia;o__Oscillospirales;f__Ruminococcaceae;g__Faecalibacterium;s__Faecalibacterium prausnitzii
METABAT215_SUBJECTMAPPING_SCAFFOLDS_1500_MERGED_K77_METASPADES__AK_SR_7.1.fa	d__Bacteria;p__Firmicutes_A;c__Clostridia;o__Oscillospirales;f__Ruminococcaceae;g__Faecalibacterium;s__Faecalibacterium prausnitzii_C
METABAT215_SUBJECTMAPPING_SCAFFOLDS_1500_MERGED_K77_METASPADES__AK_SG_18.1.fa	d__Bacteria;p__Firmicutes_A;c__Clostridia;o__Oscillospirales;f__Ruminococcaceae;g__Faecalibacterium;s__Faecalibacterium prausnitzii_D
METABAT215_SUBJECTMAPPING_SCAFFOLDS_1500_MERGED_K77_METASPADES__AK_SG_18.3.fa	d__Bacteria;p__Firmicutes_A;c__Clostridia;o__Oscillospirales;f__Ruminococcaceae;g__Faecalibacterium;s__Faecalibacterium prausnitzii_E
METABAT215_SUBJECTMAPPING_SCAFFOLDS_1500_MERGED_K77_METASPADES__AK_SK_32.21.fa	d__Bacteria;p__Firmicutes_A;c__Clostridia;o__Oscillospirales;f__Ruminococcaceae;g__Faecalibacterium;s__Faecalibacterium prausnitzii_G
METABAT215_SUBJECTMAPPING_SCAFFOLDS_1500_MERGED_K77_METASPADES__AK_SG_28.4.fa	d__Bacteria;p__Firmicutes_A;c__Clostridia;o__Oscillospirales;f__Ruminococcaceae;g__Faecalibacterium;s__Faecalibacterium prausnitzii_H
METABAT215_SUBJECTMAPPING_SCAFFOLDS_1500_MERGED_K77_METASPADES__AK_SW_8.9.fa	d__Bacteria;p__Firmicutes_A;c__Clostridia;o__Oscillospirales;f__Ruminococcaceae;g__Faecalibacterium;s__Faecalibacterium prausnitzii_J
METABAT215_SUBJECTMAPPING_SCAFFOLDS_1500_MERGED_K77_METASPADES__AK_SG_2.38.fa	d__Bacteria;p__Firmicutes_A;c__Clostridia;o__Oscillospirales;f__Ruminococcaceae;g__Faecalibacterium;s__Faecalibacterium sp003449675
METABAT215_SUBJECTMAPPING_SCAFFOLDS_1500_MERGED_K77_METASPADES__AK_SG_2.32.fa	d__Bacteria;p__Firmicutes_A;c__Clostridia;o__Oscillospirales;f__Ruminococcaceae;g__Faecalibacterium;s__Faecalibacterium sp900539945
METABAT215_SUBJECTMAPPING_SCAFFOLDS_1500_MERGED_K77_METASPADES__AK_SG_17.4.fa	d__Bacteria;p__Firmicutes_A;c__Clostridia;o__Oscillospirales;f__Ruminococcaceae;g__Gemmiger;s__Gemmiger qucibialis
METABAT215_SUBJECTMAPPING_SCAFFOLDS_1500_MERGED_K77_METASPADES__AK_SW_2.4.fa	d__Bacteria;p__Firmicutes_A;c__Clostridia;o__Oscillospirales;f__Ruminococcaceae;g__Gemmiger;s__Gemmiger sp900554145
METABAT215_SUBJECTMAPPING_SCAFFOLDS_1500_MERGED_K77_METASPADES__AK_SW_5.22.fa	d__Bacteria;p__Firmicutes_A;c__Clostridia;o__Oscillospirales;f__Ruminococcaceae;g__Ruminiclostridium_E;s__Ruminiclostridium_E siraeum
METABAT215_SUBJECTMAPPING_SCAFFOLDS_1500_MERGED_K77_METASPADES__AK_SR_1.12.fa	d__Bacteria;p__Firmicutes_A;c__Clostridia;o__Oscillospirales;f__Ruminococcaceae;g__Ruthenibacterium;s__Ruthenibacterium lactatiformans
METABAT215_SUBJECTMAPPING_SCAFFOLDS_1500_MERGED_K77_METASPADES__AK_SG_2.39.fa	d__Bacteria;p__Firmicutes_A;c__Clostridia;o__Oscillospirales;f__Ruminococcaceae;g__SFJ001;s__SFJ001 sp004555865
METABAT215_SUBJECTMAPPING_SCAFFOLDS_1500_MERGED_K77_METASPADES__TS8_B.6.fa	d__Bacteria;p__Firmicutes_A;c__Clostridia;o__Oscillospirales;f__Ruminococcaceae;g__SFJ001;s__SFJ001 sp004555865
METABAT215_SUBJECTMAPPING_SCAFFOLDS_1500_MERGED_K77_METASPADES__AK_SK_35.14.fa	d__Bacteria;p__Firmicutes_A;c__Clostridia;o__TANB77;f__CAG-508;g__CAG-245;s__CAG-245 sp000435175
METABAT215_SUBJECTMAPPING_SCAFFOLDS_1500_MERGED_K77_METASPADES__AK_SR_9.29.fa	d__Bacteria;p__Firmicutes_C;c__Negativicutes;o__Acidaminococcales;f__Acidaminococcaceae;g__Phascolarctobacterium_A;s__Phascolarctobacterium_A sp900551335
METABAT215_SUBJECTMAPPING_SCAFFOLDS_1500_MERGED_K77_METASPADES__AK_SG_15.20.fa	d__Bacteria;p__Firmicutes_C;c__Negativicutes;o__Acidaminococcales;f__Acidaminococcaceae;g__Phascolarctobacterium_A;s__Phascolarctobacterium_A succinatutens
METABAT215_SUBJECTMAPPING_SCAFFOLDS_1500_MERGED_K77_METASPADES__AK_SK_49.27.fa	d__Bacteria;p__Firmicutes_C;c__Negativicutes;o__Selenomonadales;f__Selenomonadaceae;g__Mitsuokella;s__Mitsuokella jalaludinii
METABAT215_SUBJECTMAPPING_SCAFFOLDS_1500_MERGED_K77_METASPADES__AK_SG_28.13.fa	d__Bacteria;p__Firmicutes_C;c__Negativicutes;o__Selenomonadales;f__Selenomonadaceae;g__Mitsuokella;s__Mitsuokella multacida
METABAT215_SUBJECTMAPPING_SCAFFOLDS_1500_MERGED_K77_METASPADES__AK_SK_13.24.fa	d__Bacteria;p__Firmicutes_C;c__Negativicutes;o__Selenomonadales;f__Selenomonadaceae;g__Selenomonas_C;s__Selenomonas_C bovis
METABAT215_SUBJECTMAPPING_SCAFFOLDS_1500_MERGED_K77_METASPADES__TS12_A.16.fa	d__Bacteria;p__Firmicutes_C;c__Negativicutes;o__Veillonellales;f__Dialisteraceae;g__Dialister;s__Dialister hominis
METABAT215_SUBJECTMAPPING_SCAFFOLDS_1500_MERGED_K77_METASPADES__AK_SG_2.1.fa	d__Bacteria;p__Firmicutes_C;c__Negativicutes;o__Veillonellales;f__Dialisteraceae;g__Dialister;s__Dialister sp000434475
METABAT215_SUBJECTMAPPING_SCAFFOLDS_1500_MERGED_K77_METASPADES__AK_SK_12.7.fa	d__Bacteria;p__Firmicutes_C;c__Negativicutes;o__Veillonellales;f__Dialisteraceae;g__Dialister;s__Dialister sp000434475
METABAT215_SUBJECTMAPPING_SCAFFOLDS_1500_MERGED_K77_METASPADES__AK_SK_48.20.fa	d__Bacteria;p__Firmicutes_C;c__Negativicutes;o__Veillonellales;f__Dialisteraceae;g__Dialister;s__Dialister sp000434475
METABAT215_SUBJECTMAPPING_SCAFFOLDS_1500_MERGED_K77_METASPADES__AK_SK_49.28.fa	d__Bacteria;p__Firmicutes_C;c__Negativicutes;o__Veillonellales;f__Dialisteraceae;g__Dialister;s__Dialister sp000434475
METABAT215_SUBJECTMAPPING_SCAFFOLDS_1500_MERGED_K77_METASPADES__AK_SR_3.3.fa	d__Bacteria;p__Firmicutes_C;c__Negativicutes;o__Veillonellales;f__Dialisteraceae;g__Dialister;s__Dialister sp000434475
METABAT215_SUBJECTMAPPING_SCAFFOLDS_1500_MERGED_K77_METASPADES__RS8_A.3.fa	d__Bacteria;p__Firmicutes_C;c__Negativicutes;o__Veillonellales;f__Dialisteraceae;g__Dialister;s__Dialister sp000434475
METABAT215_SUBJECTMAPPING_SCAFFOLDS_1500_MERGED_K77_METASPADES__RS12_A.6.fa	d__Bacteria;p__Firmicutes_C;c__Negativicutes;o__Veillonellales;f__Megasphaeraceae;g__Megasphaera;s__Megasphaera sp000417505
METABAT215_SUBJECTMAPPING_SCAFFOLDS_1500_MERGED_K77_METASPADES__AK_SR_6.10.fa	d__Bacteria;p__Firmicutes;c__Bacilli;o__Acholeplasmatales;f__Anaeroplasmataceae;g__CAG-307;s__CAG-307 sp001916215
METABAT215_SUBJECTMAPPING_SCAFFOLDS_1500_MERGED_K77_METASPADES__AK_SK_5.37.fa	d__Bacteria;p__Firmicutes;c__Bacilli;o__Erysipelotrichales;f__Erysipelatoclostridiaceae;g__Catenibacterium;s__Catenibacterium mitsuokai
METABAT215_SUBJECTMAPPING_SCAFFOLDS_1500_MERGED_K77_METASPADES__AK_SK_48.7.fa	d__Bacteria;p__Firmicutes;c__Bacilli;o__Erysipelotrichales;f__Erysipelatoclostridiaceae;g__Catenibacterium;s__Catenibacterium sp000437715
METABAT215_SUBJECTMAPPING_SCAFFOLDS_1500_MERGED_K77_METASPADES__AK_SK_10.12.fa	d__Bacteria;p__Firmicutes;c__Bacilli;o__Erysipelotrichales;f__Erysipelotrichaceae;g__Clostridium_AQ;s__Clostridium_AQ innocuum
METABAT215_SUBJECTMAPPING_SCAFFOLDS_1500_MERGED_K77_METASPADES__AK_SK_5.13.fa	d__Bacteria;p__Firmicutes;c__Bacilli;o__Erysipelotrichales;f__Erysipelotrichaceae;g__Holdemanella;s__Holdemanella sp002299315
METABAT215_SUBJECTMAPPING_SCAFFOLDS_1500_MERGED_K77_METASPADES__RS1_B.1.fa	d__Bacteria;p__Firmicutes;c__Bacilli;o__Lactobacillales;f__Enterococcaceae;g__Enterococcus;s__Enterococcus faecalis
METABAT215_SUBJECTMAPPING_SCAFFOLDS_1500_MERGED_K77_METASPADES__RS8_A.2.fa	d__Bacteria;p__Firmicutes;c__Bacilli;o__Lactobacillales;f__Lactobacillaceae;g__Ligilactobacillus;s__Ligilactobacillus ruminis
METABAT215_SUBJECTMAPPING_SCAFFOLDS_1500_MERGED_K77_METASPADES__RS12_A.22.fa	d__Bacteria;p__Firmicutes;c__Bacilli;o__Lactobacillales;f__Streptococcaceae;g__Lactococcus;s__Lactococcus lactis
METABAT215_SUBJECTMAPPING_SCAFFOLDS_1500_MERGED_K77_METASPADES__AK_SR_4.3.fa	d__Bacteria;p__Firmicutes;c__Bacilli;o__Lactobacillales;f__Streptococcaceae;g__Streptococcus;s__Streptococcus gallolyticus
METABAT215_SUBJECTMAPPING_SCAFFOLDS_1500_MERGED_K77_METASPADES__RS1_A.3.fa	d__Bacteria;p__Firmicutes;c__Bacilli;o__Lactobacillales;f__Streptococcaceae;g__Streptococcus;s__Streptococcus lutetiensis
METABAT215_SUBJECTMAPPING_SCAFFOLDS_1500_MERGED_K77_METASPADES__AK_SK_5.28.fa	d__Bacteria;p__Firmicutes;c__Bacilli;o__Lactobacillales;f__Streptococcaceae;g__Streptococcus;s__Streptococcus thermophilus
METABAT215_SUBJECTMAPPING_SCAFFOLDS_1500_MERGED_K77_METASPADES__AK_SK_25.24.fa	d__Bacteria;p__Firmicutes;c__Bacilli;o__Mycoplasmatales;f__UBA3375;g__UBA3375;s__UBA3375 sp900551955
METABAT215_SUBJECTMAPPING_SCAFFOLDS_1500_MERGED_K77_METASPADES__AK_SK_35.22.fa	d__Bacteria;p__Firmicutes;c__Bacilli;o__RF39;f__UBA660;g__CAG-302;s__CAG-302 sp000431795
METABAT215_SUBJECTMAPPING_SCAFFOLDS_1500_MERGED_K77_METASPADES__AK_SK_49.6.fa	d__Bacteria;p__Firmicutes;c__Bacilli;o__RFN20;f__CAG-288;g__CAG-568;s__CAG-568 sp000434395
METABAT215_SUBJECTMAPPING_SCAFFOLDS_1500_MERGED_K77_METASPADES__AK_SK_25.28.fa	d__Bacteria;p__Firmicutes;c__Bacilli;o__RFN20;f__CAG-288;g__UBA7642;s__UBA7642 sp900549915
METABAT215_SUBJECTMAPPING_SCAFFOLDS_1500_MERGED_K77_METASPADES__AK_SK_5.22.fa	d__Bacteria;p__Firmicutes;c__Bacilli;o__RFN20;f__CAG-826;g__UBA4951;s__UBA4951 sp900540385
METABAT215_SUBJECTMAPPING_SCAFFOLDS_1500_MERGED_K77_METASPADES__AK_SR_6.4.fa	d__Bacteria;p__Fusobacteriota;c__Fusobacteriia;o__Fusobacteriales;f__Fusobacteriaceae;g__Fusobacterium_A;s__Fusobacterium_A mortiferum
METABAT215_SUBJECTMAPPING_SCAFFOLDS_1500_MERGED_K77_METASPADES__AK_SK_13.17.fa	d__Bacteria;p__Proteobacteria;c__Alphaproteobacteria;o__RF32;f__CAG-239;g__RUG410;s__RUG410 sp900553115
METABAT215_SUBJECTMAPPING_SCAFFOLDS_1500_MERGED_K77_METASPADES__AK_SK_27.10.fa	d__Bacteria;p__Proteobacteria;c__Alphaproteobacteria;o__RF32;f__CAG-977;g__UBA2903;s__UBA2903 sp900768465
METABAT215_SUBJECTMAPPING_SCAFFOLDS_1500_MERGED_K77_METASPADES__AK_SG_8.13.fa	d__Bacteria;p__Proteobacteria;c__Alphaproteobacteria;o__RF32;f__CAG-977;g__UBA2903;s__UBA2903 sp900768875
METABAT215_SUBJECTMAPPING_SCAFFOLDS_1500_MERGED_K77_METASPADES__AK_SK_44.5.fa	d__Bacteria;p__Proteobacteria;c__Alphaproteobacteria;o__Rs-D84;f__Rs-D84;g__Rs-D84;s__Rs-D84 sp900549365
METABAT215_SUBJECTMAPPING_SCAFFOLDS_1500_MERGED_K77_METASPADES__AK_SG_8.48.fa	d__Bacteria;p__Proteobacteria;c__Gammaproteobacteria;o__Burkholderiales;f__Burkholderiaceae;g__Duodenibacillus;s__Duodenibacillus massiliensis
METABAT215_SUBJECTMAPPING_SCAFFOLDS_1500_MERGED_K77_METASPADES__AK_SW_5.14.fa	d__Bacteria;p__Proteobacteria;c__Gammaproteobacteria;o__Burkholderiales;f__Burkholderiaceae;g__Duodenibacillus;s__Duodenibacillus sp900538905
METABAT215_SUBJECTMAPPING_SCAFFOLDS_1500_MERGED_K77_METASPADES__AK_SR_3.17.fa	d__Bacteria;p__Proteobacteria;c__Gammaproteobacteria;o__Burkholderiales;f__Burkholderiaceae;g__Duodenibacillus;s__Duodenibacillus sp900544255
METABAT215_SUBJECTMAPPING_SCAFFOLDS_1500_MERGED_K77_METASPADES__AK_SR_1.15.fa	d__Bacteria;p__Proteobacteria;c__Gammaproteobacteria;o__Burkholderiales;f__Burkholderiaceae;g__Parasutterella;s__Parasutterella excrementihominis
METABAT215_SUBJECTMAPPING_SCAFFOLDS_1500_MERGED_K77_METASPADES__AK_SR_9.18.fa	d__Bacteria;p__Proteobacteria;c__Gammaproteobacteria;o__Burkholderiales;f__Burkholderiaceae;g__Sutterella;s__Sutterella faecalis
METABAT215_SUBJECTMAPPING_SCAFFOLDS_1500_MERGED_K77_METASPADES__TS1_B.8.fa	d__Bacteria;p__Proteobacteria;c__Gammaproteobacteria;o__Burkholderiales;f__Burkholderiaceae;g__Sutterella;s__Sutterella seckii_A
METABAT215_SUBJECTMAPPING_SCAFFOLDS_1500_MERGED_K77_METASPADES__RS5_A.23.fa	d__Bacteria;p__Proteobacteria;c__Gammaproteobacteria;o__Burkholderiales;f__Burkholderiaceae;g__Sutterella;s__Sutterella wadsworthensis
METABAT215_SUBJECTMAPPING_SCAFFOLDS_1500_MERGED_K77_METASPADES__AK_SK_15.10.fa	d__Bacteria;p__Proteobacteria;c__Gammaproteobacteria;o__Burkholderiales;f__Burkholderiaceae;g__Sutterella;s__Sutterella wadsworthensis_A
METABAT215_SUBJECTMAPPING_SCAFFOLDS_1500_MERGED_K77_METASPADES__TS1_A.3.fa	d__Bacteria;p__Proteobacteria;c__Gammaproteobacteria;o__Enterobacterales;f__Enterobacteriaceae;g__Enterobacter;s__Enterobacter hormaechei_A
METABAT215_SUBJECTMAPPING_SCAFFOLDS_1500_MERGED_K77_METASPADES__AK_SR_2.13.fa	d__Bacteria;p__Proteobacteria;c__Gammaproteobacteria;o__Enterobacterales;f__Enterobacteriaceae;g__Escherichia;s__Escherichia flexneri
METABAT215_SUBJECTMAPPING_SCAFFOLDS_1500_MERGED_K77_METASPADES__AK_SK_49.18.fa	d__Bacteria;p__Proteobacteria;c__Gammaproteobacteria;o__Enterobacterales;f__Enterobacteriaceae;g__Klebsiella;s__Klebsiella pneumoniae
METABAT215_SUBJECTMAPPING_SCAFFOLDS_1500_MERGED_K77_METASPADES__AK_SG_17.22.fa	d__Bacteria;p__Proteobacteria;c__Gammaproteobacteria;o__Enterobacterales;f__Enterobacteriaceae;g__Plesiomonas;s__Plesiomonas shigelloides
METABAT215_SUBJECTMAPPING_SCAFFOLDS_1500_MERGED_K77_METASPADES__AK_SK_40.4.fa	d__Bacteria;p__Proteobacteria;c__Gammaproteobacteria;o__Enterobacterales;f__Succinivibrionaceae;g__Succinivibrio;s__Succinivibrio sp000431835
METABAT215_SUBJECTMAPPING_SCAFFOLDS_1500_MERGED_K77_METASPADES__AK_SW_1.2.fa	d__Bacteria;p__Proteobacteria;c__Gammaproteobacteria;o__Enterobacterales;f__Succinivibrionaceae;g__WG-1;s__WG-1 sp900539665
METABAT215_SUBJECTMAPPING_SCAFFOLDS_1500_MERGED_K77_METASPADES__AK_SW_14.3.fa	d__Bacteria;p__Spirochaetota;c__Spirochaetia;o__Treponematales;f__Treponemataceae;g__Treponema_D;s__Treponema_D sp900541945
METABAT215_SUBJECTMAPPING_SCAFFOLDS_1500_MERGED_K77_METASPADES__AK_SK_26.5.fa	d__Bacteria;p__Spirochaetota;c__Spirochaetia;o__Treponematales;f__Treponemataceae;g__Treponema_D;s__Treponema_D succinifaciens
METABAT215_SUBJECTMAPPING_SCAFFOLDS_1500_MERGED_K77_METASPADES__AK_SG_8.40.fa	d__Bacteria;p__Verrucomicrobiota;c__Lentisphaeria;o__Victivallales;f__UBA1829;g__UBA1829;s__UBA1829 sp900549045
METABAT215_SUBJECTMAPPING_SCAFFOLDS_1500_MERGED_K77_METASPADES__AK_SK_40.21.fa	d__Bacteria;p__Verrucomicrobiota;c__Lentisphaeria;o__Victivallales;f__UBA1829;g__UBA1829;s__UBA1829 sp900549415
METABAT215_SUBJECTMAPPING_SCAFFOLDS_1500_MERGED_K77_METASPADES__AK_SK_37.18.fa	d__Bacteria;p__Verrucomicrobiota;c__Verrucomicrobiae;o__Opitutales;f__CAG-312;g__CAG-312;s__CAG-312 sp002437405
METABAT215_SUBJECTMAPPING_SCAFFOLDS_1500_MERGED_K77_METASPADES__AK_SR_1.1.fa	d__Bacteria;p__Verrucomicrobiota;c__Verrucomicrobiae;o__Verrucomicrobiales;f__Akkermansiaceae;g__Akkermansia;s__Akkermansia muciniphila
