# Supplementary material for: Gut microbiomes of tribal communities in India vary with dairy and grain consumption
Source: Gut Microbes. 2026 Jul 9;18(1):2694242. doi: 10.1080/19490976.2026.2694242 (PMC13353789; doi:10.1080/19490976.2026.2694242)
Supplement: Supplementary Materials excluding Figures.zip [file KGMI_A_2694242_SM8684.zip › Supplementary Materials excluding Figures/Table S7 CAZy substrates.csv]

Degradation substrate	Dietary source (simplified)	secondary dietary source	notes	ref
4-methylumbelliferyl 6-azido-6-deoxy-beta-D-galactoside	none		unnatural glycoside	https://journals.asm.org/doi/full/10.1128/msystems.00082-19
acetylated glucuronoxylan	plants		In dicots, O-acetylated glucuronoxylan (AcGX) is the most abundant hemicellulosic polysaccharide. Glucuronoxylans are abundant in secondary walls of dicots. "Principal hemicellulose of hardwoods." Glucuronoxylan (O-acetyl-4-O-methylglucuronoxylan) is composed of β-1,4-linked d-xylopyranoside residues where in nearly every 10 xylose units, a 4-O-methylglucuronic acid residue is attached to the C-2…	https://www.sciencedirect.com/topics/chemistry/glucuronoxylan#:~:text=Glucuronoxylans%20(xylans)%20are%20the%20principal,2%20or%20C%2D3%20positions, https://www.ncbi.nlm.nih.gov/pmc/articles/PMC7660596/#:~:text=Glucuronoxylans%20are%20abundant%20in%20secondary,grains%20%5B6%2C7%5D
agar	algae, processed foods		polysaccharides obtained from the cell walls of some species of red algae. Repeating disaccharide of modified galactose monomers	Wikipedia
aldouronate	plants		xylooligosaccharides, a product of the depolymerization of methylglucuronoxylans (MeGXn). 4-O-methyl glucuronoxylan is a principle component of the secondary walls of eudicotyledons, or eudicots?, including cabbage and sunflower. Bacterial enzymes that act on aldouronate are part of a xylan-utilization regulon that is coordinately responsive to xylan induction and glucose repression	https://www.ncbi.nlm.nih.gov/pmc/articles/PMC2168633/
alginate	algae, processed foods		extracted from kelp or sargassum. discovered in the 1880s	https://www.ncbi.nlm.nih.gov/pmc/articles/PMC9502916/, https://www.ncbi.nlm.nih.gov/pmc/articles/PMC3435161/, https://www.ncbi.nlm.nih.gov/pmc/articles/PMC6669609/#:~:text=One%20of%20the%20main%20active,mannuronic%20and%20guluronic%20%5B3%5D.
alpha-galactoside	ubiquitous		Targets of alpha-galactosidase, which hydrolyzes terminal, non-reducing α-D-galactose residues in α-D-galactosides. Examples include galactomannans, galactolipids; Raffinose and stachyose in soy and many other plants; glycoproteins, glycolipids, and polysaccharides.	https://www.sciencedirect.com/topics/agricultural-and-biological-sciences/alpha-galactosidase
alpha-glucan	plants	bacteria, yeast, insects	polysaccharides of D-glucose monomers linked with glycosidic bonds of the alpha form (-OH below ring plane)	Wikipedia; https://www.britannica.com/technology/meat-processing/Protein
alpha-mannan	animals, fungi, host	some plants such as conjac and salep	α-mannans are mainly found either in the cell wall of yeast/fungi or as High Mannose N-Glycans (HMNG) in mammalian cell surface glycoproteins. Some plants such as conjac and salep have α-mannans. These structures are considerably more variable [than beta-mannans] depending on the source. B. theta can break it down	https://enviromicro-journals.onlinelibrary.wiley.com/doi/10.1111/1462-2920.14414,https://eprints.ncl.ac.uk/210624; https://www.sciencedirect.com/science/article/pii/S0734975023000733?via%3Dihub#s0010
alpha-mannoside	animals, fungi, host	some plants such as conjac and salep	A [manno]side is a [mann]ose in which the anomeric −OH (hydroxyl group) at C(l) has been converted into an OR group. Found in N-glycans and glycoproteins.	https://www.ncbi.nlm.nih.gov/mesh?Db=mesh&Cmd=DetailsSearch&Term=%22alpha-Mannosidase%22%5BMeSH+Terms%5D, https://pubmed.ncbi.nlm.nih.gov/20113351/, https://www.sciencedirect.com/science/article/pii/S002192581950148X
amylose	plants		Amylose is a polysaccharide made of α-D-glucose units, bonded to each other through α(1→4) glycosidic bonds. It is one of the two components of starch, making up approximately 20–30%. Because of its tightly packed helical structure, amylose is more resistant to digestion than other starch molecules and is therefore an important form of resistant starch. preferred starch for storage in plants	https://en.wikipedia.org/wiki/Amylose
arabinan	plants		Type of hemicellulose. homopolysaccharides with a backbone of L-arabinofuranose α-(1 → 5) linked that are usually branched at C-2 and C-3 by arabinosyl residues, arabinobiose or short arabinan chains.	https://www.sciencedirect.com/topics/agricultural-and-biological-sciences/arabinan
arabino-xylooligosaccharide	plants		xylooligosaccharides with arabinose side chains	https://www.sciencedirect.com/science/article/pii/S0308814618312202
arabinofuranooligosaccharide	plants		Small chain of arabinofuranose monosacharides. An enzyme that breaks it down exists in bacterial pathogen of tomato and pepper	https://pubmed.ncbi.nlm.nih.gov/30092047/
arabinofuranose	plants		Backbone of arabinan. Rare furanose form of l-arabinose found in lignocellulosic biomass. A furanose is a collective term for carbohydrates with a five-membered ring system w/ four carbons and one oxygen	https://www.microbiologyresearch.org/content/journal/micro/10.1099/mic.0.001308?crawler=true
arabinogalactan	plants	mycobacteria	Biopolymer consisting of arabinose and galactose monosaccharides. Non-digestible soluble dietary fiber delivered to large intestine. Also found in mycobacterial cell wall, where both monosaccharides exist solely in the furanose configuration.	https://www.tandfonline.com/doi/full/10.1080/07315724.2001.10719048?casa_token=9u9D15X0VtIAAAAA%3AqO467dLF8OyW2Qu8Lq-YxtIgAEsADHZS0kJcD5RhbJ2V5-0reGr2k6cRiStdDvvfdkB0m9Yk43wHzQ, https://www.sciencedirect.com/science/article/pii/S0899900721001350
arabinogalactan protein	plants		Arabinogalactan attached to proteins. Highly glycosylated proteins found in the cell walls of plants. Non-digestible fiber delivered to large intestine.	https://en.wikipedia.org/wiki/Arabinogalactan, https://link.springer.com/article/10.1007/s00253-019-10049-0
arabinose	plants		2nd most abundant monosaccharide in hemicellulose	https://www.researchgate.net/figure/Average-arabinose-abundances-of-all-food-groups-Beans-Peas-Other-Legumes-Nuts-Seeds_fig5_360049583
arabinoxylan	plants		Abundant non-starch polysaccharide mainly found in cereal grains. Backbone is composed of linear β-1,4-linked xylopyranose residues, that can have arabinose side chains	https://www.sciencedirect.com/topics/agricultural-and-biological-sciences/arabinose
beta-galactooligosaccharide	dairy products, supplements		see 'galactooligosaccharide'	https://www.ncbi.nlm.nih.gov/pmc/articles/PMC9485631/, https://pdf.sciencedirectassets.com/783689/3-s2.0-C20191036832/3-s2.0-B9780128218488001682/main.pdf?X-Amz-Security-Token=IQoJb3JpZ2luX2VjEBUaCXVzLWVhc3QtMSJGMEQCICPPpMh9fW%2FCOE%2FkFDJ9XQ%2FB5t%2F%2BSprM3BVLkv0B5RGJAiANdF3RBJHVWnaltjjjsny4FRezf4RlgPbtAr2rvke6tiqzBQhOEAUaDDA1OTAwMzU0Njg2NSIM4P%2FooIwLYdlTUJjZKpAFzE9Rt8YLWPQgs8OHJ0YCyuQtpMPB0N%…
beta-galactoside	ubiquitous		Galactose attached to another functional group in the beta position. (A galactoside is a glycoside containing galactose)
beta-glucan	plants, fungi, algae	some bacteria	Beta-glucans including cellulose, callose, xyloglucan, and mixed-linkage glucan (MLG) are prevalent wall structural constituents in most plant cell types. These polysaccharides share a backbone composed of d-glucopyranosyl building blocks linked by β-1,4 and/or β-1,3 bonds, which can contain additional sidechain substitutions. In the cell wall of cereal grains (i.e., non-starch). Unlike cellulose…	https://pubmed.ncbi.nlm.nih.gov/19514911/, https://en.wikipedia.org/wiki/Beta-glucan, https://www.ncbi.nlm.nih.gov/pmc/articles/PMC6720260/#:~:text=%CE%B2%2DGlucan%20is%20a%20polysaccharide,cell%20walls%20of%20cereal%20grains, https://www.wellesu.com/10.3109/07388559109038212, https://www.ncbi.nlm.nih.gov/pmc/articles/PMC9099982/#:~:text=%CE%B2%2Dglucans%20including%20cellulose%2C%20callose,allow…
beta-glucoside	ubiquitous		terminal β-D-glucose, such as on beta-glucan
beta-mannan	plants		Mannose linked together by beta-1,4 glycosidic bonds. Unlike alpha-mannan (for the most part), major part of hemicelluloses in plant cell walls	https://iopscience.iop.org/article/10.1088/1755-1315/492/1/012126/pdf
beta-mannooligosaccharide	plants
capsule polysaccharide	bacteria, fermented food		outermost part of bacterial cell walls, including Lactobacillus, Bifidobacteria, and Bacteroides	https://www.sciencedirect.com/science/article/pii/S2213453022000416, https://www.frontiersin.org/journals/microbiology/articles/10.3389/fmicb.2024.1396308/full
carboxymethylcellulose	processed foods		cellulose derivative with carboxymethyl groups (-CH2-COOH) bound to some of the hydroxyl groups of the glucopyranose monomers that make up the cellulose backbone.
carrageenan	processed foods, algae	especially dairy and meat	Family of natural linear sulfated polysaccharides derived from red seaweed. Mainly made up of alternating 3-linked β-D-galactopyranose (G-units) and 4-linked α-D-galactopyranose (D-units). Large, highly flexible molecules that form curling helical structures. Used in many products as a thickener, stabilizer, emulsifier, and gelling agent. Their main application is in dairy and meat products, due …	https://en.wikipedia.org/wiki/Carrageenan
cellobiose	plants		disaccharide made up of two glucose molecules linked by a β–(1,4′) glycosidic bond. Can be derived from cellulose.	https://www.ncbi.nlm.nih.gov/pmc/articles/PMC9644228/
cellodextrin	plants		glucose polymers of varying length resulting from cellulolysis, the breakdown of cellulose.
cellooligosaccharide	plants		linear oligosaccharides composed of β-1,4-linked glucopyranose units	https://link.springer.com/article/10.1007/s11274-021-03041-2
cellotriose	plants		linear oligosaccharide composed of THREE β-1,4-linked glucopyranose units
cellulose	plants		glucose linked together with beta bonds. Cellulose is a straight chain polymer. Unlike starch, no coiling or branching occurs and the molecule adopts an extended and rather stiff rod-like conformation. In the human gut, there is strong genetic evidence for degradation and fermentation of various forms of hemicelluloses including xylans, arabinoxylan and mannan. IN contrast, cellulose is only mino…	https://enviromicro-journals.onlinelibrary.wiley.com/doi/full/10.1111/1462-2920.13152?casa_token=7XEYf6R3XZwAAAAA%3ADrWlhYuCFR9c_2Mke2pRymfITdJagnCBFamtnw4qkky7eUcYIzwtSbFeE_2IzrrqahG7XchRN-XCceQ, https://academic.oup.com/femsec/article/74/1/205/2680467
chitin	insects, fungi, bacteria, fish		a long-chain polymer of N-acetylglucosamine. Unclear that this is a bacterial substrate in human colon	https://www.ncbi.nlm.nih.gov/pmc/articles/PMC4382437/, https://www.ncbi.nlm.nih.gov/pmc/articles/PMC4382437/#:~:text=Chitin%2C%20a%20biopolymer%20of%20N,the%20ab%20initio%20annotation%20process.https://www.sciencedirect.com/science/article/pii/S2666833522000843#:~:text=Overall%2C%20this%20study%20suggests%20chitin,previously%20by%20Stull%20et%20al.
chitobiose	insects, fungi, bacteria, fish		disaccharides of β-1,4-linked glucosamine units.
chitooligosaccharide	insects, fungi, bacteria, fish		oligosaccharides of β-1,4-linked glucosamine units.
chondroitin disaccharide	supplements	poorly edible animal tissue	the basic repeating unit of the molecule chondroitin sulfate, consisting of two sugar molecules: N-acetylgalactosamine (GalNAc) and glucuronic acid (GlcA)
chondroitin sulfate	supplements	poorly edible animal tissue	Chondroitin sulfate is a sulfated glycosaminoglycan (GAG) composed of a chain of alternating sugars (N-acetylgalactosamine, an amino sugar and glucuronic acid, a uronic sugar). It is usually found attached to proteins as part of a proteoglycan. A chondroitin chain can have over 100 individual sugars, each of which can be sulfated in variable positions and quantities. Chondroitin sulfate is an imp…	https://en.wikipedia.org/wiki/Chondroitin_sulfate, https://www.mdpi.com/1420-3049/24/8/1447, https://www.sciencedirect.com/science/article/pii/S0144861722002090
cyclomaltodextrin	processed foods		Maltodextrins consist of D-glucose units primarily linked with α(1→4) glycosidic bonds [digestible] and in some forms, α-1,2 and α-1,3 linkages ['non-digestible', makes it to colon]. There is a (non-gut?) bacterial enzyme called cyclomaltodextrin glucanotransferase (CGTase), a member of the α-amylase superfamily, which catalyzes the cleavage of the glycosidic bond between two or more carbohydrate…	https://en.wikipedia.org/wiki/Maltodextrin, https://link.springer.com/article/10.1007/s00253-004-1781-5#Sec1, https://www.efsa.europa.eu/en/efsajournal/pub/4628
d-galactosamine	animals, host	disputed in plants	Amino sugar derived from galactose. "a model hepatotoxicant" Most often found in the form N-acetyl-d-galactosamine (GALNAC), which has an acetyl group on the N of galactosamine. Component of glycoproteins. "plants are devoid of GalNAc-type O-glycosylation"	https://www.sciencedirect.com/science/article/pii/B9780123864543003158, https://www.sciencedirect.com/science/article/pii/S0021925820531177
dextran	bacteria, processed foods		Polymer main chain consists of α-1,6 glycosidic linkages between glucose monomers, with branches from α-1,3 linkages. This characteristic branching distinguishes a dextran from a dextrin, which is a straight chain glucose polymer tethered by α-1,4 or α-1,6 linkages	https://link.springer.com/referenceworkentry/10.1007/978-3-319-16298-0_66#:~:text=Dextran%20occurs%20naturally%20in%20small,enzyme%2C%20dextransucrase%2C%20on%20sucrose.
exopolysaccharide	bacteria, processed foods, fungi, algae		Exopolysaccharides generally consist of monosaccharides and some non-carbohydrate substituents (such as acetate, pyruvate, succinate, and phosphate).	https://en.wikipedia.org/wiki/Extracellular_polymeric_substance#Exopolysaccharide
fructan	plants		Polymers of fructose with a terminal glucose. Mostly β-2,1-linkages, sometimes β-2,6. Prebiotic
fructooligosaccharide	plants, processed foods	particularly dairy products	fermentable by bacteria in large intestine	https://www.sciencedirect.com/science/article/pii/S2589014X2200216X?casa_token=EwiqNZTuP74AAAAA:KW0X2FkUbotYxmtuQW-oseYHLlA8s9aTIPCv1UYsZAPD8sx-1izpchItsXaJL5Ae7eDIb7gq3Aom, https://en.wikipedia.org/wiki/Fructooligosaccharide
fucose	ubiquitous		Hexose deoxy sugar. Found on N-linked glycans on the mammalian, insect and plant cell surface. Fundamental sub-unit of the seaweed polysaccharide fucoidan. In fucosylated glycan on a variety of mammalian glycolipids and glycoproteins, fucose can exist as a terminal modification or serve as an attachment point for adding other sugars. B. theta can sense low fucose availability in the gut and induc…	https://www.ncbi.nlm.nih.gov/pmc/articles/PMC5458543/, https://onlinelibrary.wiley.com/doi/full/10.1111/mmi.14681, https://www.ncbi.nlm.nih.gov/pmc/articles/PMC10154615/
fucosyllactose	host		trisaccharide composed of L-fucose, D-galactose, and D-glucose units.	https://en.wikipedia.org/wiki/2%27-Fucosyllactose, https://pubmed.ncbi.nlm.nih.gov/31898186/#:~:text=2'%2DFucosyllactose%20(2'%2D,has%20not%20been%20well%20characterized.
galactan	plants, algae		Polymerized galactose. Agar and carrageenana are types of galactans. Natural sources contain a core of galactose units connected by α(1→3) or α(1→6), with structures containing other monosaccharides as side-chains. Can consist of branched or unbranched chains in any linkages.	https://link.springer.com/referenceworkentry/10.1007/978-3-319-03751-6_69-1, https://pmc.ncbi.nlm.nih.gov/articles/PMC5238430/
galactofuranose	algae	Mycobacterium	Galactofuranose is a rare form of the well-known galactose sugar (mostly pyranose), and its occurrence in numerous pathogenic micro-organisms makes the enzymes responsible for its biosynthesis interesting targets. It has never been found in mammals and higher plants (2011)	https://pmc.ncbi.nlm.nih.gov/articles/PMC7278926/
galactomannan	plants, processed foods		mannose backbone with galactose side groups	https://iopscience.iop.org/article/10.1088/1755-1315/492/1/012126/pdf, https://academic.oup.com/glycob/article/22/4/456/1987985
galactomannooligosaccharide	plants, processed foods
galactooligosaccharide	dairy products, plants		Indigestible oligos synthesized by β-galactosidase through the lactose transgalactosylation reaction. β-galactosidase takes a lactose molecule and transfers its galactose unit to another sugar molecule, creating a new, larger sugar chain called a galactooligosaccharide (GOS), essentially "rearranging" the sugar components instead of simply breaking them down. β-GOS is the most used for research a…	https://www.ncbi.nlm.nih.gov/pmc/articles/PMC9485631/, https://journals.plos.org/plosone/article?id=10.1371/journal.pone.0025200, https://www.webmd.com/vitamins/ai/ingredientmono-1462/galacto-oligosaccharides-gos, https://pdf.sciencedirectassets.com/783689/3-s2.0-C20191036832/3-s2.0-B9780128218488001682/main.pdf?X-Amz-Security-Token=IQoJb3JpZ2luX2VjEBUaCXVzLWVhc3QtMSJGMEQCICPPpMh9fW%2FCOE%2FkFDJ9…
galactose	ubiquitous		sugar monomer	https://pubmed.ncbi.nlm.nih.gov/1886408/, https://www.ncbi.nlm.nih.gov/pmc/articles/PMC3419520/
galacturonic acid	plants		a sugar acid monomer and the main component of pectin, a natural polymer found in plants and fruits
gellan	processed foods		The repeating unit of the polymer is a tetrasaccharide, which consists of two residues of D-glucose and one of each residues of L-rhamnose and D-glucuronic acid.	https://en.wikipedia.org/wiki/Gellan_gum
gentiobiose	ubiquitous		disaccharide composed of two units of D-glucose joined with a β(1->6) linkage.
glucan	ubiquitous		any polymer of glucose? generic!
glucomannan	fungi	some plants (konjac/conjac)	Mannan that includes glucose monomers in backbone. Soluble, unlike galactomannan	https://www.sciencedirect.com/topics/agricultural-and-biological-sciences/glucomannan#:~:text=Glucomannan%20is%20a%20water%2Dsoluble,the%20yeast%20Saccharomyces%20cerevisiae%20(PDRhealth.
glucosamine	supplements		an amino sugar and a prominent precursor in the biochemical synthesis of glycosylated proteins and lipids. Glucosamine is part of the structure of chitosan and chitin.	https://www.mountsinai.org/health-library/supplement/glucosamine#:~:text=Dietary%20Sources,who%20are%20allergic%20to%20shellfish.
glucose	ubiquitous
glucuronic acid	processed foods, kombucha
glucuronoarabinoxylan	plants		A type of hemicellulose that is primary in the cell walls of angiosperms. Xylan backbone linked to arabinose and glucuronic acid. A linear backbone of β-1,4-xylose (Xyl) residues that may be substituted with α-1,2-linked (4-O-methyl)-glucuronic acid (GlcA), α-1,3-linked arabinofuranose (Araf), and sometimes acetylation at the O-2 and/or O-3 positions.	https://pubmed.ncbi.nlm.nih.gov/36602010/, https://www.ncbi.nlm.nih.gov/pmc/articles/PMC11066319/
glycosaminoglycan	animals, supplements	pathogenic bateria	Long, linear polysaccharides consisting of repeating disaccharide units, consisting of a uronic sugar and an amino sugar, such as glucuronic acid and N-acetylgalactosamine in chondroitin sulfate. All metazoans appear to possess the glycosaminoglyan heparin. Certain pathogenic bacteria produce extracellular coatings, called capsules, which are composed of glycosaminoglycans that increase their vir…	https://onlinelibrary.wiley.com/doi/10.1002/ar.10163, https://www.tandfonline.com/doi/full/10.1080/87559129.2012.751546
hemicellulose	plants		Whereas cellulose is derived exclusively from glucose, hemicelluloses are composed of diverse sugars. Hemicelluloses contain most of the D-pentose sugars, and occasionally small amounts of L-sugars as well. In the human gut, there is strong genetic evidence for degradation and fermentation of various forms of hemicelluloses including xylans, arabinoxylan and mannan, but not cellulose. B. ovatus p…	https://enviromicro-journals.onlinelibrary.wiley.com/doi/full/10.1111/1462-2920.13152?casa_token=7XEYf6R3XZwAAAAA%3ADrWlhYuCFR9c_2Mke2pRymfITdJagnCBFamtnw4qkky7eUcYIzwtSbFeE_2IzrrqahG7XchRN-XCceQ
homogalacturonan	plants		The most abundant pectin subtype in plant cell walls (versus rhamnogalacturonan-I and rhamnogalacturonan-II). Unbranched homopolymer of α-1,4-linked d-galacturonic acid (GalA) that ranges from tens to hundreds of residues in length. GalA residues in HG can be methylesterified at the C6 position and/or acetylated at the C2 or C3 positions, conferring the potential for high structural diversity	https://www.nature.com/articles/s41477-022-01120-2
host glycan	host		refers to mucosal glycans and HMOs	https://bcb.unl.edu/dbCAN_PUL/Get_Substrate_entries?substrate=host%20glycan
human milk oligosaccharide	host:milk
inulin	plants		type of fructan	https://en.wikipedia.org/wiki/Inulin
isomaltose	processed foods	low levels in honey and fermented foods.	two glucose units linked by an alpha-(1->6) bond. Industrially derived from starch.	https://www.sugarnutritionresource.org/news-articles/isomaltose-a-definition-and-examples, https://www.sciencedirect.com/science/article/pii/B9781845691325500120, https://www.canada.ca/en/health-canada/services/food-nutrition/genetically-modified-foods-other-novel-foods/approved-products/isomalto-oligosaccharide-vitafiber-trade.html
isomaltotriose	processed foods	low levels in honey and fermented foods.	three glucose units linked together by α-1,6 glycosidic bonds
kestose	plants		sucrose attached to fructose (or chain of fructoses)	https://en.wikipedia.org/wiki/Kestose
lacto-n-triose	host:milk		Composed of galactose (Gal), N-acetylglucosamine (GlcNAc), and glucose (Glc), with the chemical structure GlcNAcβ1,3Galβ1,4Glc, the distinctive structure of LNTri II confers various physiological functions such as promoting the growth of beneficial bacteria, regulating the infant immune system, and preventing certain gastrointestinal diseases.	https://pubs.acs.org/doi/full/10.1021/acs.jafc.4c04284?casa_token=ZXXFEK2YuzEAAAAA%3AWvPq8LmJVc3LZNVXxl1KmjAKP3DFqErt8QGyX51YcjVJ6mZRf5d5x9B0k4uk1MhzEW_CwOJjbEQSEX1M
lactose	dairy products
laminaribiose	algae		a disaccharide consisting of two glucose molecules linked by a β-1,3-glycosidic bond.	https://www.google.com/books/edition/Advances_in_Enzymology_and_Related_Areas/jPOBDAFBXk4C?hl=en&gbpv=1&dq=laminaribiose+linkage&pg=PA325&printsec=frontcover
laminarin	algae		β-1,3-d-glucopyranose units interspersed with β-1,6-linked d-glucopyranose units. Differs from beta-glucan in plant cell walls, which consists d-glucopyranosyl building blocks linked by β-1,4 and/or β-1,3 bonds	https://www.sciencedirect.com/science/article/pii/B9780323999861000090
levan	fermented food (natto)	some bacteria	strictly β-(2,6)-linked fructose polymer. In nature, levan is synthesized from sucrose by a wide range of microorganisms and a few plant species. Not been widely available in meaningful quantities due to rapid depolymerization after fermentation	https://www.sciencedirect.com/science/article/abs/pii/S0734975016300507?casa_token=sS3GLf_ZpPMAAAAA:a6ONmQ4miO_DBf2B4gGNBTQL8aHrYapHJMUtAZwi0FUfOvGCB2GgHMiocYEZvGU_2CBkfOcM84E, https://watermark.silverchair.com/jaoac0883.pdf?token=AQECAHi208BE49Ooan9kkhW_Ercy7Dm3ZL_9Cf3qfKAc485ysgAAA1swggNXBgkqhkiG9w0BBwagggNIMIIDRAIBADCCAz0GCSqGSIb3DQEHATAeBglghkgBZQMEAS4wEQQMNm1BJM14nqkxfp55AgEQgIIDDvCJdMfC_c6Q…
levoglucosan	plants	burnt	an organic compound with a six-carbon ring structure formed from the pyrolysis of carbohydrates, such as starch and cellulose	https://en.wikipedia.org/wiki/Levoglucosan
lichenan	none	lichen	a mixed-linkage glucan, consisting of repeating glucose units linked by β-1,3 and β-1,4 glycosidic bonds	https://en.wikipedia.org/wiki/Lichenin, https://en.wikipedia.org/wiki/Cetraria_islandica
lignocellulose	plants	non-food plant material	complex biopolymer composed mostly of polysaccharides (cellulose and hemicellulose) and lignin. During processing of fruits and vegetables to the corresponding final food products, lignocellulosic substrates are hydrolyzed by different lignocellulolytic enzymes. The use of non-food lignocellulose biomass can be a good option for producing edible sugars for energy if they are properly manipulated	https://www.sciencedirect.com/science/article/pii/S2589014X19301513, https://en.wikipedia.org/wiki/Lignocellulosic_biomass, https://www.researchgate.net/figure/Lignocellulosic-substrate-composition-in-major-fruits-and-vegetables_tbl1_313264513, https://www.researchgate.net/figure/Lignocellulosic-substrate-composition-in-major-fruits-and-vegetables_tbl1_313264513
maltodextrin	processed dairy products		D-glucose units linked by alpha-1,4 or alpha-1,6 glycosidic bonds. Derived from any starch. In contrast to natural starches, maltodextrin is water-soluble. Maltodextrin is used in the production of a variety of dairy products, including yogurt, ice cream, milk powders, and cheeses owing to its functional properties such as bulking, gelling, binding, and prevention of crystallization, control of f…	(Chronakis, 1998).
maltooligosaccharide	fermented food, processed food		3–10 glucose molecules linked by α-1,4 glycosidic bonds.	https://www.ncbi.nlm.nih.gov/pmc/articles/PMC10097025/
maltose	processed foods		two units of glucose joined with an α(1→4) bond	https://www.sugarnutritionresource.org/news-articles/natural-sources-of-maltose
maltotriose	processed foods		3 glucose molecules linked by α-1,4 glycosidic bonds. The shortest chain oligosaccharide that can be classified as maltodextrin.	https://en.wikipedia.org/wiki/Maltotriose
mannan	plants, fungi	beta- in plants, alpha- in fungi	Insoluble storage polysaccharide-- a type of hemicellulose. Mostly mannose, typically branched with galactose and glucose. Plant mannans have β(1-4) linkages, occasionally with α(1-6) galactose branches, forming galactomannans. The hydrolysis of the main mannan backbone is catalyzed by various enzymes including β-mannosidase, β-glucosidase, and β-mannase. The side chains are degraded by esterases…	https://iopscience.iop.org/article/10.1088/1755-1315/492/1/012126/pdf
mannooligosaccharide	plants, fungi	beta- in plants, alpha- in fungi
mannose	plants		a sugar monomer; C-2 epimer of glucose. Not an essential nutrient; it can be produced in the human body from glucose, or converted into glucose. Mannose can be derived from dietary sources following digestion by pancreatic enzymes or by neutral mannosidases on the enterocyte cell surface and brush border. The source of blood mannose is unknown, but some is probably derived from the diet.	https://academic.oup.com/glycob/article/8/3/285/561071, https://www.cambridge.org/core/journals/british-journal-of-nutrition/article/carbohydrate-bioavailability/704E923F54BEF7E5AE2B7F10EA712B5E
melezitose	none	produced by sap-eating insects	trisaccharide sugar (glucose + isomer of sucrose) that is produced by many plant sap eating insects, including aphids such as Cinara pilicornis, by an enzyme reaction
melibiose	plants		a reducing disaccharide formed by an α-1,6 linkage between galactose and glucose (D-Gal-(α1→6)-D-Glc).[1][2] It differs from lactose in the chirality of the carbon where the galactose ring is closed and that the galactose is linked to a different point on the glucose moiety. Can be broken down by alpha-galactosidase
glucuronoarabinoxylan	plants		A type of hemicellulose that is primary in the cell walls of angiosperms. Xylan backbone linked to arabinose and glucuronic acid. A linear backbone of β-1,4-xylose (Xyl) residues that may be substituted with α-1,2-linked (4-O-methyl)-glucuronic acid (GlcA), α-1,3-linked arabinofuranose (Araf), and sometimes acetylation at the O-2 and/or O-3 positions.	https://pubmed.ncbi.nlm.nih.gov/36602010/, https://www.ncbi.nlm.nih.gov/pmc/articles/PMC11066319/
methylglucuronoarabinoxylan	none	non-food plants	glucuronoarabinoxylan with the glucuronic acid being partially methylated at the 4-position,	https://www.ncbi.nlm.nih.gov/pmc/articles/PMC4178703/, https://www.sciencedirect.com/science/article/pii/S0144861716309067?casa_token=PTJAHYV9TUcAAAAA:PXx8ZYy2j4JzneAdWyyBaG3eLdIE9m3DwM0UIqP-FxRP5y5PUQJ4Zf636ubpRuKeM_RpsZ5qkC4
mucin	host
N-acetyl-D-galactosamine	animals	plants unclear	AKA GalNAc. Galactosamine with an acetyl group on the N. It is typically the first monosaccharide that connects serine or threonine in particular forms of protein O-glycosylation. N-Acetylgalactosamine is necessary for intercellular communication, and is concentrated in sensory nerve structures of both humans and animals. Plants including grains, legumes, nightshades, and dairy have many lectins …	https://foodb.ca/compounds/FDB031022
N-acetyl-D-glucosamine	supplements	peptidoglycan	AKA GlcNAc. A amide derivative of the monosaccharide glucose--secondary amide between glucosamine and acetic acid. It is part of a biopolymer in the bacterial cell wall/peptidoglycan, and the monomeric unit of the polymer chitin, found in arthropods and fungi	https://www.mountsinai.org/health-library/supplement/glucosamine#:~:text=There%20are%20no%20major%20food,who%20are%20allergic%20to%20shellfish.
N-glycan	ubiquitous		Carbohydrates attached to a protein's nitrogen atom through a process called N-glycosylation. The core polysaccharide is 2 GlcNacs and 3 mannose. Diverse sugars are attached to Asn in prokaryotes, but all eukaryotic N-glycans begin with GlcNAcβ1–Asn. The modification of proteins by N-glycans is ubiquitous to most organisms and they have multiple biological functions, including protecting the adjo…	https://www.ncbi.nlm.nih.gov/pmc/articles/PMC10154615/, https://onlinelibrary.wiley.com/doi/full/10.1155/2010/148178, https://www.ncbi.nlm.nih.gov/pmc/articles/PMC6344472/#:~:text=High%2Dmannose%20N%2Dglycans%20have,plants%20%2D%20have%20been%20discovered16.
nystose	-	-	two copies of Glu-Fru-n	https://en.wikipedia.org/wiki/Fructooligosaccharide
O-antigen	bacteria		The large, outermost component of lipopolysaccharide (LPS) of Gram-negative bacteria. HIghly variable, e.g. among strains of E. coli. O antigen is exposed on the very outer surface of the bacterial cell, and, as a consequence, is a target for recognition by host antibodies.
O-glycan	host, animals, bacteria		O-linked glycosylation is the attachment of a sugar molecule to the oxygen atom of serine (Ser) or threonine (Thr) residues in a protein. The B. thetaiotaomicron genome has been shaped by increased numbers of PULs involved in metabolism of host mucin O-glycans, a phenotype that is undetectable in B. ovatus.	https://www.nature.com/articles/s41589-023-01272-y, https://www.frontiersin.org/journals/plant-science/articles/10.3389/fpls.2012.00218/full, https://onlinelibrary.wiley.com/doi/full/10.1155/2010/148178
oligogalacturonide	plants		oligomers of alpha-1,4-linked galacturonosyl residues released from plant cell walls upon partial degradation of homogalacturonan. DAMPs that activate the plant innate immunity and play a role in plant development	https://www.frontiersin.org/journals/plant-science/articles/10.3389/fpls.2013.00049/full
panose	fermented foods (kimchi)		trisaccharide produced from dextrose, sucrose/maltose, and pullulan	https://koreascience.kr/article/JAKO200211922256770.pdf
pectin	plants		A structural polymer contained in the primary lamella, in the middle lamella, and in the cell walls of terrestrial plants. The principal component of pectin is galacturonic acid. During fruit ripening, pectin is broken down. The polymeric GalA chains in pectin are connected by α-1,4 glycosidic bonds; some of its carboxyl groups are in the form of methyl esters.	https://en.wikipedia.org/wiki/Pectin#Sources_and_production, https://www.acs.org/molecule-of-the-week/archive/g/d-galacturonic-acid.html
plant polysaccharide	plants
polygalacturonic acid, AKA pectic acid	plants		product of pectin degradation in plants	https://en.wikipedia.org/wiki/Pectic_acid
porphyran	algae		linear backbone consisting of 3-linked beta-D-galactosyl units alternating with either 4-linked alpha-L-galactosyl 6-sulfate or 3,6-anhydro-alpha-L-galactosyl units
pullulan	processed foods		Linear, water-soluble exopolysaccharide derived from fungal fermentation of starch, known for its unique structure composed of maltotriose units linked by glycosidic bonds.	https://www.sciencedirect.com/science/article/pii/S0144861717304885?casa_token=48pWZU-DVukAAAAA:XjMJhsz8dejQavGSyqrDkCip_Tb_Bc3r_3Q2ZNPIb35Lwdw3L3XT3C4P1zH9W1SXeWR9K8evfLs, https://www.researchgate.net/profile/Filiz-Yangilar/publication/292767321_Pullulan_production_and_usage_in_food_industry/links/59b102eba6fdcc3f888dc6ea/Pullulan-production-and-usage-in-food-industry.pdf, https://d1wqtxts1xzle7…
raffinose	plants		A trisaccharide composed of galactose, glucose, and fructose. Raffinose can be hydrolyzed to D-galactose and sucrose by the enzyme α-galactosidase (α-GAL), an enzyme synthesized by bacteria found in the large intestine. α-GAL also hydrolyzes other α-galactosides such as the tetrasaccharide stachyose and the pentasaccharide verbascose. The raffinose family of oligosaccharides (RFOs) are almost ubi…
raffinose-oligosaccharide	plants		Raffinose family oligosaccharides (raffinose, stachyose, and verbascose)	https://www.sciencedirect.com/science/article/pii/S1756464617300920
rhamnogalacturonan	plants		complex polysaccharide component of pectin (pectin subtype)
rhamnose	plants, bacteria		sugar monomer: Rhamnose predominantly occurs in nature in its L-form as L-rhamnose (6-deoxy-L-mannose)	https://pdf.sciencedirectassets.com/271084/1-s2.0-S0167701200X01807/1-s2.0-S0167701203000952/main.pdf?X-Amz-Security-Token=IQoJb3JpZ2luX2VjEBkaCXVzLWVhc3QtMSJHMEUCIQDn7nigqiSheB5ahbF7D%2BRHR5GebdITZGlgKNyibrUVCAIgMTVP7R0sUn1b%2Bu%2FAE2dpTaLbpcR2vF6ZiSfiadWCR7sqswUIUhAFGgwwNTkwMDM1NDY4NjUiDLOFtZIl%2FE%2BkmzXDfSqQBXmlIMqVsJlqL75uTGKAhKoZeQaCEX%2BoCY21u6oFqmWYgdSRO0%2BfSsPH%2BPDNNxw4EvoQRNvaP0OCsqNt…
ribose	ubiquitous		pentose sugar monomer
sialic acid	animals, bacteria, fungi		Sialic acids are mostly located in terminal ends of glycoproteins and glycolipids, capsular and tissue polysialic acids, bacterial lipooligosaccharides/polysaccharides	https://www.ncbi.nlm.nih.gov/pmc/articles/PMC7153325/#:~:text=Plants%20are%20known%20to%20lack,iv)%20sialic%20acid%20and%20therapeutics.
sialoglycoconjugate	animals, bacteria, fungi		sialic acid linked to other compounds like proteins, lipids, or peptides
sorbitol	processed foods, plants		a sugar alcohol like glucose, but containing one hydroxyl group (−OH) attached to each carbon atom	https://en.wikipedia.org/wiki/Sorbitol, https://pdf.sciencedirectassets.com/783689/3-s2.0-C20191036832/3-s2.0-B9780128218488001724/main.pdf?X-Amz-Security-Token=IQoJb3JpZ2luX2VjEBIaCXVzLWVhc3QtMSJHMEUCIA%2FcbOijbgSS2H%2FcV37Q%2BkaLQg0eLCTgaefr6dJ%2FgOeWAiEAzCc76%2B4%2Fb1q5evpLg6bYwHrLUC0NU3%2F6N5T2XQ5j2DIqsgUISxAFGgwwNTkwMDM1NDY4NjUiDIbV27hOn9gtod2AkSqPBWdaH09Lz%2FSSb00KdwGFjiBu9n7pnYWeKrCoPSd7Ty…
sophorose	fungi	caramelized glucose	a dimer of glucose. It differs from other glucose dimers such as maltose in having an unusual β-1,2 bond. It is a product of the caramelization of glucose	https://en.wikipedia.org/wiki/Sophorose, https://www.ncbi.nlm.nih.gov/pmc/articles/PMC10816883/, https://www.tandfonline.com/doi/full/10.1080/10408398.2020.1743966
stachyose	plants		a tetrasaccharide consisting of two α-D-galactose units, one α-D-glucose unit, and one β-D-fructose unit sequentially linked as Gal(α1→6)Gal(α1→6)Glc(α1↔2β)Fruf
starch	plants		Glucose linked together with alpha bonds. Digestible by humans. 20-25% amylose and 75-80% amylopectin. Amylose is a resistant starch polysaccharide made of α-D-glucose units, bonded to each other through α(1→4) glycosidic bonds. Amylopectin is a highly branched polymer of α-glucose units .
sucrose	plants		disaccharide composed of glucose and fructose subunits.
trehalose	processed foods	ubiquitous at relatively low levels	a disaccharide formed by a 1,1-glycosidic bond between two α-glucose units. Humans/mammals have trehalase enzymes.	https://en.wikipedia.org/wiki/Trehalose, https://www.ncbi.nlm.nih.gov/pmc/articles/PMC6546318/
ulvan	algae		Ulvan is a sulfated polysaccharide made up of L-rhamnose, D-xylose, D-glucose, and D-glucuronic acid.
unsaturated hyaluronate disaccharide	animals	some bacteria and eukaryotic microorganisms	Hyaluronate disaccharides are repeating units of N-acetylglucosamine (GlcNAc) and glucuronic acid (GlcA) that make up the polysaccharide hyaluronan, a glycosaminoglycan. Hyaluronan's disaccharide units are linked by alternating β-(1→4) and β-(1→3) glycosidic bonds. Hyaluronan (hyaluronic acid) is the largest polysaccharide found in vertebrates and is present in the extracellular matrix, on cell s…	https://www.ncbi.nlm.nih.gov/pmc/articles/PMC4350955/, https://www.ncbi.nlm.nih.gov/pmc/articles/PMC4930576/, https://pubmed.ncbi.nlm.nih.gov/1563592/#:~:text=Hyaluronan%20(hyaluronic%20acid)%20is%20a,especially%20of%20soft%20connective%20tissues.
xylan	plants		Hemicellulose polysaccharide accounting for 25–35% of the dry biomass of woody tissues of dicots and lignified tissues of monocots and comprises up to 50% in some grasses and tissues of cereal grains. Polymer made of β-xylopyranose units linked through (1→4)-glycosidic bonds, where arabinose, acetyl groups, and uronic acids are also present as lateral constituents. Xylanase inhibitors present in …	Xylan - an overview | ScienceDirect Topics, https://www.ncbi.nlm.nih.gov/pmc/articles/PMC7996850/
xylobiose	plants		disaccharide of xylose monomers with a beta-1,4-bond between them
xylodextrin	plants		Xylodextrins (XDs), such as xylobiose and xylotriose, are oligomers of β-1,4-linked xylose
xyloglucan	plants, processed foods		This family of polysaccharides is typified by a β(1→4)-glucan main chain that is heavily substituted with pendant α(1→6)-linked xylosyl units. Depending on the species and tissue of origin, these branches may be further extended by additional monosaccharides, including galactose, fucose, and/or arabinose. Xyloglucan utilization loci (XyGULs) serve as genetic markers of xyloglucan catabolism in Ba…	https://www.ncbi.nlm.nih.gov/pmc/articles/PMC4282169/
xylooligosaccharide	plants		polymers of xylose (smaller chunks of xylan)
xylose	plants	unusual sugar in mammals	a sugar first isolated from wood, and named for it. Xylose is classified as a monosaccharide of the aldopentose type, which means that it contains five carbon atoms and includes an aldehyde functional group.	https://en.wikipedia.org/wiki/Xylose#:~:text=Xylose%20(%20cf.,includes%20an%20aldehyde%20functional%20group.
xylotriose	plants		trisaccharide of xylose monomers
