# Supplementary material for: Gut microbiomes of tribal communities in India vary with dairy and grain consumption
Source: Gut Microbes. 2026 Jul 9;18(1):2694242. doi: 10.1080/19490976.2026.2694242 (PMC13353789; doi:10.1080/19490976.2026.2694242)
Supplement: Supplementary Materials excluding Figures.zip [file KGMI_A_2694242_SM8684.zip › Supplementary Materials excluding Figures/Table S4. Bifidobacterium detected.csv]

genome	species	all_N	all_relab	Warli_N	Warli_relab	Gond_N	Gond_relab	Madia_N	Madia_relab	Kabui_N	Kabui_relab	Boto_N	Boto_relab	Balti_N	Balti_relab	Brokpa_N	Brokpa_relab	Purigpa_N	Purigpa_relab
METABAT215_SUBJECTMAPPING_SCAFFOLDS_1500_MERGED_K77_METASPADES__AK_SK_5.5.fa	Bifidobacterium adolescentis	34	0.038	4.00	0.01	2	0.006	0	0	0	0	5	0.034	6	0.044	8	0.067	9	0.032
METABAT215_SUBJECTMAPPING_SCAFFOLDS_1500_MERGED_K77_METASPADES__AK_SK_44.16.fa	Bifidobacterium longum	15	0.015	1.00	0.01	1	0.004	0	0	0	0	1	0.02	4	0.024	5	0.017	3	0.004
METABAT215_SUBJECTMAPPING_SCAFFOLDS_1500_MERGED_K77_METASPADES__AK_SK_32.11.fa	Bifidobacterium sp002742445	11	0.014	1.00	0.01	0	0	0	0	0	0	2	0.025	1	0.007	5	0.015	2	0.005
METABAT215_SUBJECTMAPPING_SCAFFOLDS_1500_MERGED_K77_METASPADES__AK_SK_35.16.fa	Bifidobacterium ruminantium	8	0.021	2.00	0.006	0	0	0	0	0	0	0	0	1	0.052	3	0.027	2	0.01
METABAT215_SUBJECTMAPPING_SCAFFOLDS_1500_MERGED_K77_METASPADES__AK_SK_37.8.fa	Bifidobacterium angulatum	7	0.015	0.00	0	0	0	0	0	0	0	1	0.028	4	0.008	1	0.033	1	0.012
GUT_GENOME096478.fna.fa	Bifidobacterium catenulatum	6	0.006	0.00	0	0	0	0	0	0	0	2	0.009	0	0	1	0.004	3	0.004
GUT_GENOME096132.fna.fa	Bifidobacterium dentium	1	0.011	1.00	0.011	0	0	0	0	0	0	0	0	0	0	0	0	0	0
METABAT215_SUBJECTMAPPING_SCAFFOLDS_1500_MERGED_K77_METASPADES__AK_SK_32.3.fa	Bifidobacterium bifidum	1	0.01	0.00	0	0	0	0	0	0	0	0	0	0	0	0	0	1	0.01
