# Supplementary material for: Gut microbiomes of tribal communities in India vary with dairy and grain consumption
Source: Gut Microbes. 2026 Jul 9;18(1):2694242. doi: 10.1080/19490976.2026.2694242 (PMC13353789; doi:10.1080/19490976.2026.2694242)
Supplement: Supplementary Materials excluding Figures.zip [file KGMI_A_2694242_SM8684.zip › Supplementary Materials excluding Figures/Table S6. GH42 Episodic diversifying selection.csv]

Partition	Codon	ER (ω>1, constr.)	ER (ω>1, optim.)	LogL	Epost[α]	LR	ES	EN	S	N	P[S]	dS	dN	dN-dS	P [dN/dS > 1] - pval of positive selection?	P [dN/dS < 1]	Total branch length	selection
1	1	0.855	1.059	-8.368	0.556	0.115	0.5334136296	2.46658637	1	0	0.177804543	1.874717751	0	-0.841239543	1	0.177804543	2.228518341	purifying since no non-synonymous variation
1	2	0.879	0.978	-5.178	0.73	-0.044	0.5057107003	2	0	0	0.2018232593	0	0	0	1	1	2.228518341	purifying since no variation
1	3	0.878	1.169	-17.194	0.878	0.312	0.8277936294	2.172206371	4	0	0.2759312098	4.832122232	0	-2.168311628	1	0.005797	2.228518341	purifying since no non-synonymous variation
1	4	0.816	0.903	-19.052	0.282	-0.204	1	2	4	0	0.3333333333	4	0	-1.794914552	1	0.012345679	2.228518341	purifying since no non-synonymous variation
1	5	0.789	0.822	-29.589	1.995	-0.392	0.5652129764	2.434787024	7	0	0.1884043255	12.38471212	0	-5.557375003	1	8.43E-06	2.228518341	purifying since no non-synonymous variation
1	6	0.83	1.012	-16.185	0.293	0.025	0.6503707845	1.843918515	5	0	0.260743926	7.687922212	0	-3.449790863	1	0.001205233	2.228518341	purifying since no non-synonymous variation
1	7	0.854	0.991	-5.132	0.606	-0.017	0	2.012728752	0	0	0	null	0	null	1	1	2.228518341	purifying since no variation
1	8	3.883	0.899	-60.864	0.342	-0.214	1	1.959613642	5	7	0.3378819403	5	3.572132715	-0.640724942	0.813043333	0.3815366296	2.228518341	more likely negative since dS > dN
1	9	0.815	0.911	-21.812	0.391	-0.185	0.607677285	2.32137585	7	0	0.2074654359	11.5192721	0	-5.16902728	1	1.65E-05	2.228518341	purifying since no non-synonymous variation
1	10	2.805	1.143	-44.957	3.016	0.268	0.5481464299	2.405211399	4.5	6.5	0.1856010892	8.209485193	2.702465157	-2.4711576	0.9771539514	0.084212446	2.228518341	significantly negative
1	11	2.353	2.102	-63.279	3.13	1.486	0.7920193176	2.207980682	5	11	0.2640064392	6.312977334	4.981927644	-0.597280114	0.7716767025	0.4206189163	2.228518341	more likely negative since dS > dN
1	12	0.84	0.947	-13.149	0.491	-0.108	0.1304790196	1.972110131	1	1	0.062056355	7.664067397	0.507071073	-3.211549213	0.9961490088	0.1202617196	2.228518341	more likely negative since dS > dN
1	13	1.397	1.195	-15.173	0.442	0.356	0.5135703041	2.486429696	1	1	0.1711901014	1.947153081	0.4021830988	-0.693272276	0.9706939492	0.3130741519	2.228518341	more likely negative since dS > dN
1	14	1.208	1.047	-28.836	0.618	0.091	0.5069323505	2.467798344	0	4	0.170412855	0	1.620877982	0.7273343692	0.4736396539	1	2.228518341	more likely positive since dN > dS; however not significant
1	15	0.829	0.988	-10.725	0.386	-0.024	0.5174413343	2.482558666	2	0	0.1724804448	3.86517247	0	-1.734413578	1	0.029749504	2.228518341	purifying since no non-synonymous variation
1	16	1.632	0.894	-52.71	3.021	-0.224	0.702150784	2.297849216	6.5	3.5	0.2340502613	9.257270871	1.523163476	-3.470515478	0.9987083049	0.008269826	2.228518341	significantly negative
1	17	6.63	1.106	-63.734	2.33	0.201	1.007473604	1.973846013	6	5	0.3379287475	5.955491017	2.533125667	-1.535713342	0.9584145736	0.129107271	2.228518341	more likely negative since dS > dN
1	18	0.856	0.743	-32.672	0.431	-0.595	1.444042912	1.555957088	5	0	0.4813476374	3.462500981	0	-1.553723349	1	0.025840102	2.228518341	purifying since no non-synonymous variation
1	19	0.834	0.991	-5.347	0.621	-0.018	0	3	0	0	0	null	0	null	1	1	2.228518341	purifying since no variation
1	20	1.039	0.747	-72.144	3.207	-0.583	0.7240475887	2.243026747	8.833333333	10.16666667	0.2440274515	12.19993474	4.532565953	-3.440567955	0.9896873995	0.032014039	2.228518341	significantly negative
1	21	0.91	0.848	-31.965	0.285	-0.331	0.5474483641	2.142903582	3	3	0.2034857799	5.479968882	1.39996966	-1.830812494	0.9819456702	0.1032098472	2.228518341	more likely negative since dS > dN
1	22	0.889	0.936	-6.488	0.888	-0.132	1	2	0	0	0.3333333333	0	0	0	1	1	2.228518341	purifying since no variation
1	23	0.809	0.935	-36.369	0.225	-0.134	1	1.998946651	8	0	0.333450413	8	0	-3.589829104	1	0.000152845	2.228518341	purifying since no non-synonymous variation
1	24	0.887	0.983	-9.84	0.784	-0.034	1	2	1	0	0.3333333333	1	0	-0.448728638	1	0.3333333333	2.228518341	purifying since no non-synonymous variation
1	25	0.828	1.023	-10.261	0.473	0.046	0.5145546818	2.485445318	1	0	0.1715182273	1.943428047	0	-0.87207182	1	0.1715182273	2.228518341	purifying since no non-synonymous variation
1	26	1.975	0.717	-30.052	0.261	-0.665	0.9960752723	2.003924728	3	4	0.3320250908	3.011820576	1.996082959	-0.455790557	0.8287072425	0.4263404244	2.228518341	more likely negative since dS > dN
1	27	0.827	0.913	-26.334	0.221	-0.182	1	2	6	0	0.3333333333	6	0	-2.692371828	1	0.001371742	2.228518341	purifying since no non-synonymous variation
1	28	1.103	0.979	-16.391	0.655	-0.043	1	1.998279807	1	1	0.3335245755	1	0.5004304184	-0.224171178	0.8887613575	0.5558105086	2.228518341	more likely negative since dS > dN
1	29	1.056	1.336	-28.631	0.313	0.58	1.176275221	1.823057554	6	1	0.3921789642	5.100847057	0.5485290344	-2.042755466	0.9985731114	0.016907194	2.228518341	significantly negative
1	30	0.811	1.025	-29.459	0.586	0.05	1	2	6	0	0.3333333333	6	0	-2.692371828	1	0.001371742	2.228518341	purifying since no non-synonymous variation
1	31	0.813	1.061	-15.918	0.275	0.119	0.6717508464	2.328249154	3	0	0.223916949	4.465941526	0	-2.003995858	1	0.011226927	2.228518341	purifying since no non-synonymous variation
1	32	0.843	1.046	-8.951	0.525	0.09	0.5123411815	2.487658819	1	0	0.170780394	1.951824363	0	-0.875839488	1	0.1707803938	2.228518341	purifying since no non-synonymous variation
1	33	0.85	0.97	-6.195	0.765	-0.061	0.5057107003	2.4942893	0	0	0.1685702334	0	0	0	1	1	2.228518341	purifying since no variation
1	34	0.854	0.991	-5.132	0.606	-0.017	0	2.012728752	0	0	0	null	0	null	1	1	2.228518341	purifying since no variation
1	35	0.825	0.769	-24.553	0.237	-0.525	0.6490362998	2.3509637	5	0	0.2163454333	7.703729363	0	-3.456883985	1	0.000473957	2.228518341	purifying since no non-synonymous variation
1	36	0.931	0.974	-18.569	0.281	-0.053	0.959960566	2.032619051	3.5	1.5	0.3207802929	3.6459831	0.7379641548	-1.30491138	0.9786238064	0.1154959616	2.228518341	more likely negative since dS > dN
1	37	0.987	1.018	-16.277	0.519	0.036	0.6700042455	2.329995755	1	1	0.2233347485	1.492527856	0.4291853314	-0.477152243	0.9501215901	0.3967910871	2.228518341	more likely negative since dS > dN
1	38	0.8	1.252	-23.324	0.226	0.449	0.6523814869	1.882972081	7	1	0.2573138103	10.72991822	0.5310753198	-4.576512882	0.9999807822	0.000462966	2.228518341	significantly negative
1	39	0.807	0.9	-26.281	0.357	-0.211	1	2	6	0	0.3333333333	6	0	-2.692371828	1	0.001371742	2.228518341	purifying since no non-synonymous variation
1	40	64.44	2.39	-68.109	3.173	1.743	0.9127056322	2.045124999	4	13	0.3085726487	4.382574029	6.356579676	0.8857928651	0.3594573072	0.8186623656	2.228518341	more likely positive since dN > dS; however not significant
1	41	0.991	1.023	-28.962	0.845	0.046	0.5301684438	2.399608756	4	2	0.1809586217	7.544771943	0.8334692042	-3.011553738	0.9990113144	0.011778651	2.228518341	significantly negative
1	42	1.48	0.995	-40.733	0.197	-0.011	0.6641725987	2.335827401	3	5	0.2213908662	4.516898177	2.140569118	-1.066326902	0.9219706725	0.251915319	2.228518341	more likely negative since dS > dN
1	43	1.879	0.636	-45.454	0.192	-0.905	0.9760255665	2.020266423	7	6	0.3257444768	7.171943277	2.969905321	-1.885574769	0.9698138413	0.092934722	2.228518341	significantly negative
1	44	1.117	0.933	-12.796	0.678	-0.138	0.056625127	2.054639138	0	2	0.026820483	0	0.973406942	0.4367955713	0.9470783725	1	2.228518341	more likely positive since dN > dS; however not significant
1	45	2.629	0.502	-60.865	0.2	-1.377	0.8122931531	2.180863866	4.5	8.5	0.2713834082	5.539871883	3.897538096	-0.736962204	0.8125402992	0.3749290755	2.228518341	more likely negative since dS > dN
1	46	0.87	0.979	-5.676	0.739	-0.042	0.5057107003	2.4942893	0	0	0.1685702334	0	0	0	1	1	2.228518341	purifying since no variation
1	47	0.767	0.864	-26.295	0.31	-0.292	0.8180807437	2.17521819	1	3	0.2733040574	1.222373229	1.37917199	0.070360095	0.6984070841	0.7211241278	2.228518341	more likely positive since dN > dS; however not significant
1	48	0.854	0.991	-5.132	0.606	-0.017	0	2.012728752	0	0	0	null	0	null	1	1	2.228518341	purifying since no variation
1	49	0.822	1.013	-21.109	0.249	0.025	1.099957956	1.900042044	4	0	0.366652652	3.63650263	0	-1.631802872	1	0.018072545	2.228518341	purifying since no non-synonymous variation
1	50	0.82	0.96	-16.192	0.409	-0.081	0.5365135337	2.463486466	3	0	0.1788378446	5.591657641	0	-2.509136918	1	0.005719766	2.228518341	purifying since no non-synonymous variation
1	51	0.723	1.249	-25.682	0.256	0.445	0.947450971	2.0491195	3	2	0.316178438	3.16639076	0.9760289724	-0.982878062	0.9626704386	0.1851322487	2.228518341	more likely negative since dS > dN
1	52	0.818	0.975	-21.015	0.324	-0.05	0.6924333031	2.307566697	2.5	2.5	0.230811101	3.610456038	1.083392304	-1.133965868	0.952054525	0.2055430044	2.228518341	more likely negative since dS > dN
1	53	0.805	0.864	-18.368	0.504	-0.293	0.610346261	2.389653739	3	0	0.2034487537	4.915242693	0	-2.20561016	1	0.008421028	2.228518341	purifying since no non-synonymous variation
1	54	1.762	1.018	-35.018	0.676	0.036	0.6337872184	2.359775912	2	4	0.2117166704	3.155633219	1.695076206	-0.655393759	0.8862008234	0.373414749	2.228518341	more likely negative since dS > dN
1	55	1.28	1.275	-28.545	0.453	0.486	0.547771065	2.406498224	4	2	0.1854167685	7.302320728	0.831083098	-2.903829648	0.9988882613	0.012875826	2.228518341	significantly negative
1	56	0.831	0.922	-25.17	0.363	-0.162	1	2	3	0	0.3333333333	3	0	-1.346185914	1	0.037037037	2.228518341	purifying since no non-synonymous variation
1	57	0.873	0.944	-15.426	0.825	-0.116	1	2	1	0	0.3333333333	1	0	-0.448728638	1	0.3333333333	2.228518341	purifying since no non-synonymous variation
1	58	3.726	0.786	-57.733	0.304	-0.48	0.6350035663	2.321324847	3	9	0.2147946634	4.724382916	3.877096311	-0.380201764	0.7538896856	0.4934776352	2.228518341	more likely negative since dS > dN
1	59	0.814	0.928	-23.913	0.442	-0.15	1	2	4	0	0.3333333333	4	0	-1.794914552	1	0.012345679	2.228518341	purifying since no non-synonymous variation
1	60	0.849	0.935	-19.542	0.415	-0.134	0.9905912925	2.009408708	2	1	0.3301970975	2.018996144	0.4976588368	-0.682667618	0.9639985698	0.2550875092	2.228518341	more likely negative since dS > dN
1	61	0.807	1.095	-20.55	0.282	0.182	0.681041186	2.318958814	4	0	0.2270137285	5.873359916	0	-2.635544796	1	0.00265588	2.228518341	purifying since no non-synonymous variation
1	62	3.263	1.146	-37.132	0.2	0.272	1	2	3	3	0.3333333333	3	1.5	-0.673092957	0.8998628258	0.3196159122	2.228518341	more likely negative since dS > dN
1	63	3.903	1.939	-32.591	0.228	1.325	0.9991674442	2.000832556	5	2	0.3330558147	5.004166248	0.999583895	-1.796970785	0.993173207	0.045107802	2.228518341	significantly negative
1	64	0.798	1.039	-33.455	1.467	0.076	0.7508155338	2.249184466	10	0	0.2502718446	13.3188507	0	-5.976549737	1	9.64E-07	2.228518341	purifying since no non-synonymous variation
1	65	0.835	0.956	-36.668	0.218	-0.091	1.435705258	1.563158862	7	0	0.4787496868	4.875652548	0	-2.187844928	1	0.005764472	2.228518341	purifying since no non-synonymous variation
1	66	0.816	1.03	-27.568	0.344	0.06	1	2	6	0	0.3333333333	6	0	-2.692371828	1	0.001371742	2.228518341	purifying since no non-synonymous variation
1	67	0.874	0.984	-10.703	0.76	-0.032	1	1.997394836	1	0	0.3336230476	1	0	-0.448728638	1	0.3336230476	2.228518341	purifying since no non-synonymous variation
1	68	0.815	0.878	-30.254	0.372	-0.26	1	2	8	0	0.3333333333	8	0	-3.589829104	1	0.000152416	2.228518341	purifying since no non-synonymous variation
1	69	0.806	0.96	-26.917	0.226	-0.082	1	2	5	0	0.3333333333	5	0	-2.24364319	1	0.004115226	2.228518341	purifying since no non-synonymous variation
1	70	0.816	1.001	-26.112	0.318	0.002	1	2	7	0	0.3333333333	7	0	-3.141100466	1	0.000457247	2.228518341	purifying since no non-synonymous variation
1	71	0.767	0.955	-26.913	0.309	-0.093	1	2	3	1	0.3333333333	3	0.5	-1.121821595	0.987654321	0.1111111111	2.228518341	more likely negative since dS > dN
1	72	0.818	1.054	-26.235	0.223	0.105	1	2	6	0	0.3333333333	6	0	-2.692371828	1	0.001371742	2.228518341	purifying since no non-synonymous variation
1	73	0.85	1.135	-16.533	0.58	0.254	1	2	4	0	0.3333333333	4	0	-1.794914552	1	0.012345679	2.228518341	purifying since no non-synonymous variation
1	74	0.91	1.212	-21.542	0.852	0.385	1.481079034	1.514569415	4	0	0.4944101616	2.70073366	0	-1.211896537	1	0.059751602	2.228518341	purifying since no non-synonymous variation
1	75	0.854	0.991	-5.132	0.606	-0.017	0	2.012728752	0	0	0	null	0	null	1	1	2.228518341	purifying since no variation
1	76	0.915	0.847	-13.381	0.907	-0.332	1.495823024	1.504176976	1	0	0.4986076746	0.6685282845	0	-0.299987787	1	0.4986076746	2.228518341	purifying since no non-synonymous variation
1	77	0.872	1.039	-7.28	0.667	0.076	0.5173650684	2	1	0	0.20551849	1.932871121	0	-0.867334626	1	0.20551849	2.228518341	purifying since no non-synonymous variation
1	78	1.087	0.854	-27.685	0.294	-0.316	0.722277329	2.176987756	4	3	0.2491242808	5.538038977	1.378050929	-1.866705771	0.9873224451	0.069751312	2.228518341	significantly negative
1	79	1.417	0.557	-60.905	2.941	-1.171	0.6927342556	2.288594117	2.333333333	13.66666667	0.2323575833	3.368295006	5.971642837	1.168196727	0.320073409	0.8617620424	2.228518341	more likely positive since dN > dS; however not significant
1	80	0.831	1.037	-28.011	0.392	0.072	0.7612970637	2.238702936	6	0	0.2537656879	7.881286144	0	-3.536558798	1	0.000267053	2.228518341	purifying since no non-synonymous variation
1	81	0.774	0.883	-29.709	0.258	-0.248	1	1.997536082	6	1	0.333607327	6	0.5006167393	-2.467730761	0.9995401152	0.00689034	2.228518341	significantly negative
1	82	0.819	1.05	-19.157	0.254	0.098	0.5480991763	2.380953959	3	0	0.187125037	5.473461975	0	-2.456099137	1	0.006552329	2.228518341	purifying since no non-synonymous variation
1	83	0.828	0.993	-25.136	0.226	-0.014	1	2	6	0	0.3333333333	6	0	-2.692371828	1	0.001371742	2.228518341	purifying since no non-synonymous variation
1	84	0.871	0.696	-32.615	0.544	-0.725	1.303191785	1.694505824	6	0	0.4347309019	4.604080589	0	-2.065982812	1	0.0067503	2.228518341	purifying since no non-synonymous variation
1	85	0.833	1.095	-22.383	0.422	0.182	1	2	4	0	0.3333333333	4	0	-1.794914552	1	0.012345679	2.228518341	purifying since no non-synonymous variation
1	86	0.814	0.45	-72.228	2.997	-1.597	0.758865636	2.108683658	7.5	10.5	0.2646390901	9.883172519	4.979409765	-2.200458782	0.9478345956	0.1256845619	2.228518341	more likely negative since dS > dN
1	87	0.829	1.067	-13.795	0.447	0.13	0.5284844825	2.465996173	1	1	0.1764861902	1.892203145	0.4055156334	-0.667119262	0.9688526247	0.321825005	2.228518341	more likely negative since dS > dN
1	88	0.78	1.083	-39.561	0.764	0.16	0.753069616	2.213425931	6.5	3.5	0.2538583336	8.631340134	1.581259148	-3.163573239	0.997840734	0.012562746	2.228518341	significantly negative
1	89	2.311	0.49	-49.123	2.316	-1.427	0.5122341835	2.129723739	1	6	0.193884308	1.952232069	2.817266808	0.3881658603	0.5936113225	0.7788017804	2.228518341	more likely positive since dN > dS; however not significant
1	90	0.816	0.964	-23.097	0.261	-0.073	1	2	5	0	0.3333333333	5	0	-2.24364319	1	0.004115226	2.228518341	purifying since no non-synonymous variation
1	91	0.81	0.956	-35.143	0.234	-0.09	0.7520764096	2.24792359	8	1	0.2506921365	10.63721704	0.4448549783	-4.573604746	0.9999960892	0.000109114	2.228518341	significantly negative
1	92	2.279	1.815	-65.813	3.195	1.192	0.9287880759	2.010602253	6.5	8.5	0.3159798366	6.998367193	4.227589016	-1.243327518	0.8850470274	0.2450955987	2.228518341	more likely negative since dS > dN
1	93	1.477	1.063	-22.935	0.614	0.121	0.950203226	2.049796774	0	3	0.3167344087	0	1.463559724	0.6567411615	0.3189838179	1	2.228518341	more likely positive since dN > dS; however not significant
1	94	0.8	1.066	-19.048	0.44	0.128	0.5281858818	2.471814118	3	1	0.1760619606	5.679818609	0.4045611653	-2.367159088	0.9990391355	0.01894755	2.228518341	significantly negative
1	95	1.466	1.477	-33.722	0.281	0.78	1	2	4	2	0.3333333333	4	1	-1.346185914	0.982167353	0.1001371742	2.228518341	more likely negative since dS > dN
1	96	0.815	0.953	-35.728	0.209	-0.095	1	1.980471456	9	0	0.3355173887	9	0	-4.038557742	1	5.39E-05	2.228518341	purifying since no non-synonymous variation
1	97	0.83	0.969	-25.388	0.247	-0.064	1	1.679615352	7	0	0.3731878904	7	0	-3.141100466	1	0.001008075	2.228518341	purifying since no non-synonymous variation
1	98	0.852	0.94	-15.253	0.674	-0.124	1.002063631	1.997936369	2	0	0.3340212102	1.995881238	0	-0.89560907	1	0.1115701689	2.228518341	purifying since no non-synonymous variation
1	99	1.537	1.075	-27.486	0.252	0.144	0.5666762663	1.927740752	3	1	0.2271778384	5.294027964	0.5187419517	-2.142807588	0.9973364316	0.038907679	2.228518341	significantly negative
1	100	1.494	1.105	-43.18	1.172	0.201	1.000088403	1.892410882	6	1	0.3457523424	5.999469627	0.5284264688	-2.455013745	0.999409315	0.008414724	2.228518341	significantly negative
1	101	0.854	0.991	-5.132	0.606	-0.017	0	2.012728752	0	0	0	null	0	null	1	1	2.228518341	purifying since no variation
1	102	1.392	0.956	-47.066	3.022	-0.09	0.6132171478	2.342157838	7.5	4.5	0.2074921629	12.23057774	1.921305186	-4.626065834	0.999580076	0.002805218	2.228518341	significantly negative
1	103	0.81	1.044	-29.841	0.276	0.085	1	2	6	0	0.3333333333	6	0	-2.692371828	1	0.001371742	2.228518341	purifying since no non-synonymous variation
1	104	0.865	1.074	-15.706	0.778	0.142	1	2	2	0	0.3333333333	2	0	-0.897457276	1	0.1111111111	2.228518341	purifying since no non-synonymous variation
1	105	0.789	0.94	-17.303	0.776	-0.123	0.5079031635	2.492096837	2	0	0.1693010545	3.937758502	0	-1.766985009	1	0.028662847	2.228518341	purifying since no non-synonymous variation
1	106	1.389	1.26	-15.679	0.854	0.462	1.006405179	1.993594821	1	1	0.335468393	0.9936355863	0.5016064395	-0.220787569	0.8874609573	0.5583977433	2.228518341	more likely negative since dS > dN
1	107	0.829	0.934	-44.31	0.196	-0.136	0.985152988	2.014847012	7	1	0.3283843294	7.105495374	0.4963155982	-2.96572824	0.9998647743	0.002347749	2.228518341	significantly negative
1	108	0.865	0.897	-14.364	0.453	-0.217	0.5203265586	2.479673441	1	1	0.1734421862	1.921869994	0.4032789089	-0.681435309	0.969917808	0.3168021804	2.228518341	more likely negative since dS > dN
1	109	0.796	1.063	-25.403	0.991	0.122	0.540136632	2.414474569	3.5	2.5	0.1828114073	6.479841941	1.035421964	-2.443067161	0.9933675887	0.045567224	2.228518341	significantly negative
1	110	3.764	2.092	-25.784	0.807	1.476	0.6908536216	2.242047246	2	3	0.2355530081	2.894969263	1.338062793	-0.69862852	0.911130986	0.3367364294	2.228518341	more likely negative since dS > dN
1	111	0.804	1.033	-24.707	1.3	0.065	0.5357842308	2	6	0	0.2112893614	11.19853787	0	-5.025104648	1	8.90E-05	2.228518341	purifying since no non-synonymous variation
1	112	0.889	0.962	-11.4	0.892	-0.078	1	2	1	0	0.3333333333	1	0	-0.448728638	1	0.3333333333	2.228518341	purifying since no non-synonymous variation
1	113	0.828	0.842	-28.827	0.21	-0.344	1.298569073	1.701430927	6	0	0.4328563577	4.620470428	0	-2.073337402	1	0.006577529	2.228518341	purifying since no non-synonymous variation
1	114	4.709	1.509	-41.399	0.398	0.823	0.979882974	2.018679788	1.5	6.5	0.3267842135	1.530795044	3.219926231	0.7579615368	0.3452163261	0.8758854859	2.228518341	more likely positive since dN > dS; however not significant
1	115	1.58	1.367	-26.478	0.892	0.625	1.334529246	1.661974627	2	2	0.4453620961	1.498655804	1.203387806	-0.132495207	0.76467942	0.6014181505	2.228518341	more likely negative since dS > dN
1	116	0.834	1.04	-9.319	0.538	0.078	0.5123411815	2.35253357	1	0	0.1788354556	1.951824363	0	-0.875839488	1	0.1788354556	2.228518341	purifying since no non-synonymous variation
1	117	0.855	1.075	-14.934	0.708	0.144	1	2	2	0	0.3333333333	2	0	-0.897457276	1	0.1111111111	2.228518341	purifying since no non-synonymous variation
1	118	0.848	1.166	-29.584	0.373	0.308	0.6533262931	2.296471397	6.5	2.5	0.2214817291	9.949086802	1.088626666	-3.97594221	0.9996729296	0.002951572	2.228518341	significantly negative
1	119	0.828	0.979	-24.891	0.273	-0.043	1.049049603	1.950950397	5	0	0.3496832009	4.766218859	0	-2.138738897	1	0.005228461	2.228518341	purifying since no non-synonymous variation
1	120	0.883	1.005	-9.754	0.837	0.009	1	2	1	0	0.3333333333	1	0	-0.448728638	1	0.3333333333	2.228518341	purifying since no non-synonymous variation
1	121	0.89	0.977	-9.877	0.907	-0.046	0.7053590457	2.22369409	1	0	0.2408146978	1.417717694	0	-0.63617053	1	0.2408146978	2.228518341	purifying since no non-synonymous variation
1	122	0.764	0.929	-27.021	0.222	-0.148	1.036035138	1.963964862	5	1	0.345345046	4.826091138	0.5091740792	-1.937124312	0.9983036347	0.020990702	2.228518341	significantly negative
1	123	0.781	0.942	-26.148	2.651	-0.12	0.5185760224	2	5	0	0.2059004842	9.641787865	0	-4.326546337	1	0.000370073	2.228518341	purifying since no non-synonymous variation
1	124	0.887	0.82	-27.857	0.238	-0.396	0.9076209241	2.083869083	4	4	0.3034009547	4.407126251	1.91950638	-1.116266276	0.9393458031	0.2003223248	2.228518341	more likely negative since dS > dN
1	125	3.492	0.579	-56.339	2.943	-1.091	0.779681726	2.220318274	2	10	0.2598939085	2.565149258	4.5038588	0.8699544924	0.3606526528	0.8591717609	2.228518341	more likely positive since dN > dS; however not significant
1	126	0.791	1.158	-21.108	0.362	0.294	0.538689117	2.461310883	3	1	0.179563039	5.569074825	0.4062875628	-2.316690497	0.9989603964	0.020039711	2.228518341	significantly negative
1	127	0.824	1.051	-18.221	0.332	0.1	1	2	4	0	0.3333333333	4	0	-1.794914552	1	0.012345679	2.228518341	purifying since no non-synonymous variation
1	128	2.314	1.038	-42.204	1.333	0.075	0.7069161128	2.007388915	8	4	0.2604409252	11.31676002	1.992638282	-4.184000447	0.9994541575	0.003680359	2.228518341	significantly negative
1	129	0.835	1.007	-16.574	0.274	0.013	1	2	4	0	0.3333333333	4	0	-1.794914552	1	0.012345679	2.228518341	purifying since no non-synonymous variation
1	130	0.814	1.097	-17.056	0.312	0.185	1	2	3	0	0.3333333333	3	0	-1.346185914	1	0.037037037	2.228518341	purifying since no non-synonymous variation
1	131	0.829	0.777	-23.968	0.302	-0.506	1	2	5	0	0.3333333333	5	0	-2.24364319	1	0.004115226	2.228518341	purifying since no non-synonymous variation
1	132	0.854	0.991	-5.132	0.606	-0.017	0	2.012728752	0	0	0	null	0	null	1	1	2.228518341	purifying since no variation
1	133	0.839	0.85	-24.069	0.457	-0.326	0.7547611137	2.245238886	6	0	0.2515870379	7.949535145	0	-3.567184079	1	0.000253589	2.228518341	purifying since no non-synonymous variation
1	134	0.796	1.31	-10.446	0.497	0.54	0.040347324	2.959652676	0.5	1.5	0.013449108	12.39239553	0.5068162262	-5.333399813	0.9865508919	0.026717338	2.228518341	significantly negative
1	135	0.881	0.93	-6.739	0.889	-0.145	1	2	0	0	0.3333333333	0	0	0	1	1	2.228518341	purifying since no variation
1	136	0.862	0.975	-5.428	0.751	-0.051	0.5057107003	2.4942893	0	0	0.1685702334	0	0	0	1	1	2.228518341	purifying since no variation
1	137	0.889	0.908	-14.043	0.9	-0.193	0.6880659371	2.240987198	2	0	0.234910705	2.90669817	0	-1.304318711	1	0.055183039	2.228518341	purifying since no non-synonymous variation
1	138	0.831	0.968	-12.851	0.386	-0.064	0.5307414867	2	2	0	0.2097177801	3.768312917	0	-1.690949923	1	0.043981547	2.228518341	purifying since no non-synonymous variation
1	139	0.804	0.847	-32.858	0.581	-0.333	1	2	5	0	0.3333333333	5	0	-2.24364319	1	0.004115226	2.228518341	purifying since no non-synonymous variation
1	140	0.854	0.991	-5.132	0.606	-0.017	0	2.012728752	0	0	0	null	0	null	1	1	2.228518341	purifying since no variation
1	141	0.862	0.975	-5.428	0.751	-0.051	0.5057107003	2.4942893	0	0	0.1685702334	0	0	0	1	1	2.228518341	purifying since no variation
1	142	0.843	0.87	-10.834	0.577	-0.278	0.533404881	2.466595119	1	0	0.177801627	1.874748499	0	-0.841253341	1	0.177801627	2.228518341	purifying since no non-synonymous variation
1	143	0.914	0.974	-22.147	0.291	-0.054	1.014645165	1.985354835	3	2	0.3382150551	2.95669866	1.007376598	-0.874716634	0.9522773941	0.2171612912	2.228518341	more likely negative since dS > dN
1	144	17.296	2.526	-51.848	1.728	1.854	0.5897402192	2.148904844	1.5	9.5	0.2153401429	2.543492797	4.420856524	0.8424268683	0.4227788624	0.82579251	2.228518341	more likely positive since dN > dS; however not significant
1	145	0.825	1.031	-11.868	0.352	0.062	0.5233430704	2.47665693	2	0	0.1744476901	3.821584947	0	-1.714854609	1	0.030431997	2.228518341	purifying since no non-synonymous variation
1	146	0.882	1.045	-7.314	0.741	0.087	0.532995163	2	1	0	0.2104209162	1.876189635	0	-0.841900019	1	0.2104209162	2.228518341	purifying since no non-synonymous variation
1	147	1.282	1.1	-16.134	0.662	0.191	0.9550134604	2.027982347	1	1	0.320152465	1.04710566	0.4931009393	-0.248597784	0.8975023992	0.537807329	2.228518341	more likely negative since dS > dN
1	148	0.873	0.976	-4.822	0.738	-0.048	0.5057107003	2.4942893	0	0	0.1685702334	0	0	0	1	1	2.228518341	purifying since no variation
1	149	0.787	0.899	-22.03	1.111	-0.213	0.5408119133	2.459188087	4	1	0.180270638	7.396286771	0.4066382744	-3.13645545	0.9998096184	0.004518912	2.228518341	significantly negative
1	150	0.813	1.064	-22.121	0.427	0.123	1	2	3	1	0.3333333333	3	0.5	-1.121821595	0.987654321	0.1111111111	2.228518341	more likely negative since dS > dN
1	151	0.803	0.999	-33.756	1	-0.002	1.212775366	1.781493315	8	1	0.4050322451	6.596440052	0.5613268329	-2.708128135	0.9997066363	0.004171765	2.228518341	significantly negative
1	152	12.188	0.367	-71.995	3.205	-2.005	0.7403262283	2.244099167	3	12	0.2480632384	4.052267616	5.347357273	0.5811438179	0.4682831422	0.7586377256	2.228518341	more likely positive since dN > dS; however not significant
1	153	0.831	0.83	-20.921	0.342	-0.372	1	2	3	0	0.3333333333	3	0	-1.346185914	1	0.037037037	2.228518341	purifying since no non-synonymous variation
1	154	0.87	0.979	-5.676	0.739	-0.042	0.5057107003	2.4942893	0	0	0.1685702334	0	0	0	1	1	2.228518341	purifying since no variation
1	155	0.806	1.078	-18.455	0.6	0.15	0.9912335385	1.962922563	3	1	0.335538646	3.026531976	0.509444447	-1.129489259	0.9873243514	0.1130811159	2.228518341	more likely negative since dS > dN
1	156	13.515	0.765	-79.454	2.745	-0.536	1.046403978	1.952010069	11	10	0.3489858178	10.51219245	5.122924393	-2.418318915	0.9693740861	0.075729931	2.228518341	significantly negative
1	157	0.854	0.991	-5.132	0.606	-0.017	0	2.012728752	0	0	0	null	0	null	1	1	2.228518341	purifying since no variation
1	158	0.812	1.03	-12.387	0.396	0.059	0.5175483322	2.348691202	2	0	0.1805670203	3.864373384	0	-1.734055005	1	0.032604449	2.228518341	purifying since no non-synonymous variation
1	159	89.141	4.748	-45.315	1.547	3.116	0.6594296242	2.283533779	4.5	7.5	0.2240699369	6.824079227	3.284383209	-1.588362973	0.9289846898	0.1908685849	2.228518341	more likely negative since dS > dN
1	160	1.916	0.965	-26.814	0.263	-0.071	1.004547932	1.995452068	2	4	0.3348493106	1.990945316	2.004558297	0.006108534	0.677386186	0.651821723	2.228518341	more likely positive since dN > dS; however not significant
1	161	0.761	1.527	-24.166	0.302	0.846	0.5695957025	2.380657776	4.5	2.5	0.1930666997	7.900340505	1.050129937	-3.073885659	0.9978634558	0.016746128	2.228518341	significantly negative
1	162	0.852	0.992	-8.664	0.527	-0.016	0.5109178511	2	1	0	0.2034785212	1.957261814	0	-0.878279428	1	0.2034785212	2.228518341	purifying since no non-synonymous variation
1	163	0.814	0.962	-21.343	0.26	-0.076	1	2	4	0	0.3333333333	4	0	-1.794914552	1	0.012345679	2.228518341	purifying since no non-synonymous variation
1	164	0.87	0.909	-9.804	0.821	-0.19	1	2	1	0	0.3333333333	1	0	-0.448728638	1	0.3333333333	2.228518341	purifying since no non-synonymous variation
1	165	0.738	1.066	-28.018	0.293	0.128	0.7300338177	2.269966182	2	5	0.2433446059	2.739599114	2.202675987	-0.240932784	0.7701021727	0.538325548	2.228518341	more likely negative since dS > dN
1	166	1.738	1.218	-69.902	3.19	0.394	0.5943295076	2.370030833	5.5	8.5	0.200491654	9.254125749	3.586451232	-2.543247867	0.9719494978	0.087615251	2.228518341	significantly negative
1	167	6.364	3.454	-21.969	0.645	2.479	0.9608712042	2.038712105	1.5	2.5	0.3203348949	1.56108331	1.226264363	-0.15024285	0.7578986401	0.5854575393	2.228518341	more likely negative since dS > dN
1	168	0.85	1.136	-17.34	0.403	0.256	1.104220742	1.891534592	3	1	0.3685951016	2.716848078	0.5286712726	-0.981897598	0.9815414221	0.1449370517	2.228518341	more likely negative since dS > dN
1	169	0.792	0.894	-18.777	1.058	-0.223	0.5119340795	2.488065921	3	0	0.1706446932	5.860129498	0	-2.629607928	1	0.004969107	2.228518341	purifying since no non-synonymous variation
1	170	1.774	0.933	-41.017	2.081	-0.139	0.5520932528	2.237957453	3.5	5.5	0.19787929	6.339508738	2.457598106	-1.741924471	0.9492072306	0.169539814	2.228518341	more likely negative since dS > dN
1	171	0.825	0.928	-24.427	0.287	-0.15	1	2	4	0	0.3333333333	4	0	-1.794914552	1	0.012345679	2.228518341	purifying since no non-synonymous variation
1	172	0.854	0.991	-5.132	0.606	-0.017	0	2.012728752	0	0	0	null	0	null	1	1	2.228518341	purifying since no variation
1	173	0.875	0.992	-10.756	0.834	-0.017	1	2	1	0	0.3333333333	1	0	-0.448728638	1	0.3333333333	2.228518341	purifying since no non-synonymous variation
1	174	0.806	1.122	-19.709	0.326	0.229	1	2	3	1	0.3333333333	3	0.5	-1.121821595	0.987654321	0.1111111111	2.228518341	more likely negative since dS > dN
1	175	0.751	1.17	-32.163	0.42	0.314	1	2	6	1	0.3333333333	6	0.5	-2.468007509	0.9995427526	0.006858711	2.228518341	significantly negative
1	176	0.87	0.979	-5.676	0.739	-0.042	0.5057107003	2.4942893	0	0	0.1685702334	0	0	0	1	1	2.228518341	purifying since no variation
1	177	0.854	0.991	-5.132	0.606	-0.017	0	2.012728752	0	0	0	null	0	null	1	1	2.228518341	purifying since no variation
1	178	2.214	0.94	-46.032	0.243	-0.123	0.993482517	1.954813346	8	2	0.3369683924	8.052481912	1.023115585	-3.154277978	0.9996097292	0.003678744	2.228518341	significantly negative
1	179	0.888	0.953	-6.074	0.792	-0.095	0.4936356241	2.000653676	0	0	0.1979063231	0	0	0	1	1	2.228518341	purifying since no variation
1	180	0.928	1.075	-33.105	1.774	0.145	0.5702725667	2.364986053	6	3	0.1942835847	10.52128465	1.268506424	-4.151986569	0.9997407	0.002622185	2.228518341	significantly negative
1	181	0.795	0.868	-17.474	0.402	-0.284	0.340875935	2.659124065	1	2	0.113625312	2.933618653	0.7521273738	-0.978897611	0.964201833	0.3036107839	2.228518341	more likely negative since dS > dN
1	182	0.768	1.072	-39.295	1.993	0.139	0.5712495358	2.428750464	3	4	0.1904165119	5.251645406	1.64693741	-1.617535709	0.9718593539	0.1319480735	2.228518341	more likely negative since dS > dN
1	183	3.903	1.399	-50.612	2.081	0.671	0.736181719	2.25884324	4	7	0.2458015305	5.433441089	3.098931291	-1.047561402	0.8920028122	0.2752031649	2.228518341	more likely negative since dS > dN
1	184	0.87	0.979	-5.676	0.739	-0.042	0.5057107003	2.4942893	0	0	0.1685702334	0	0	0	1	1	2.228518341	purifying since no variation
1	185	1.11	1.038	-11.546	0.589	0.075	0.5057107003	2.4942893	0	1	0.1685702334	0	0.400915804	0.1799024027	0.8314297666	1	2.228518341	more likely positive since dN > dS; however not significant
1	186	0.796	1.124	-33.046	0.31	0.233	0.6113334388	2.303272584	7	1	0.2097482246	11.4503797	0.4341648517	-4.943291087	0.9999962538	0.000116659	2.228518341	significantly negative
1	187	0.848	1.188	-16.195	0.764	0.345	0.9639323205	2.03606768	1.5	1.5	0.3213107735	1.556125848	0.736714214	-0.367693467	0.861725241	0.4653799996	2.228518341	more likely negative since dS > dN
1	188	0.95	0.922	-21.813	0.281	-0.162	0.9805114481	2.015538804	1	4	0.3272680248	1.019875905	1.984580993	0.4328908003	0.4729397039	0.8622123314	2.228518341	more likely positive since dN > dS; however not significant
1	189	0.778	1.089	-38.031	2.124	0.171	0.7846022289	2.215397771	8	3	0.2615340763	10.19624939	1.354158625	-3.967699347	0.9998157433	0.001638716	2.228518341	significantly negative
1	190	0.808	1.156	-38.722	0.327	0.289	1	2	9	0	0.3333333333	9	0	-4.038557742	1	5.08E-05	2.228518341	purifying since no non-synonymous variation
1	191	0.823	1.009	-22.252	0.34	0.019	1.044230871	1.955769129	4	0	0.348076957	3.830570529	0	-1.718886697	1	0.014679156	2.228518341	purifying since no non-synonymous variation
1	192	1.937	0.698	-15.438	0.473	-0.718	0.5205865904	2.476191888	1	2	0.173715406	1.920910024	0.8076918473	-0.499532876	0.9199533073	0.4358573086	2.228518341	more likely negative since dS > dN
1	193	0.834	0.991	-5.347	0.621	-0.018	0	3	0	0	0	null	0	null	1	1	2.228518341	purifying since no variation
1	194	1.5	1.467	-38.167	0.449	0.766	0.999875136	2.000124864	9	1	0.333291712	9.001123916	0.499968786	-3.814711763	0.999983086	0.000355256	2.228518341	significantly negative
1	195	1.298	0.951	-23.455	0.672	-0.1	1	2	0	3	0.3333333333	0	1.5	0.6730929571	0.2962962963	1	2.228518341	more likely positive since dN > dS; however not significant
1	196	0.822	1.164	-20.771	0.201	0.305	0.6361557485	2.363844251	6	0	0.2120519162	9.431652569	0	-4.232252612	1	9.09E-05	2.228518341	purifying since no non-synonymous variation
1	197	4.957	1.274	-43.111	1.671	0.484	0.95479649	2.022391811	3	6	0.3207040985	3.142030822	2.966784165	-0.078638194	0.6810284386	0.5912083307	2.228518341	more likely negative since dS > dN
1	198	0.834	0.991	-5.347	0.621	-0.018	0	3	0	0	0	null	0	null	1	1	2.228518341	purifying since no variation
1	199	0.826	1.053	-25.249	0.376	0.104	1	2	4	0	0.3333333333	4	0	-1.794914552	1	0.012345679	2.228518341	purifying since no non-synonymous variation
1	200	0.817	0.994	-12.172	0.334	-0.012	0.5379660211	2.462033979	2	0	0.179322007	3.717706922	0	-1.668241564	1	0.032156382	2.228518341	purifying since no non-synonymous variation
1	201	0.842	0.991	-13.801	0.511	-0.019	1	2	3	0	0.3333333333	3	0	-1.346185914	1	0.037037037	2.228518341	purifying since no non-synonymous variation
1	202	1.701	0.928	-45.517	0.193	-0.15	1	1.991936285	8	3	0.3342317165	8	1.506072269	-2.914011346	0.9985978481	0.008985038	2.228518341	significantly negative
1	203	0.781	0.9	-28.19	2.422	-0.21	0.5289329364	2.00106777	5	1	0.2090643434	9.452994239	0.4997332001	-4.017584632	0.9999165013	0.001978861	2.228518341	significantly negative
1	204	0.798	0.926	-17.211	0.342	-0.153	0.5032636464	2.291155432	2	1	0.1800959814	3.974060146	0.436461004	-1.587422045	0.9941586656	0.085621019	2.228518341	significantly negative
1	205	0.82	1.063	-39.364	0.386	0.122	1.203410043	1.792905631	13	0	0.4016299262	10.80263546	0	-4.847451897	1	7.08E-06	2.228518341	purifying since no non-synonymous variation
1	206	0.892	0.977	-21.106	0.884	-0.046	0.8305640827	2.169435917	4	0	0.2768546942	4.816004067	0	-2.161078946	1	0.005874996	2.228518341	purifying since no non-synonymous variation
1	207	0.967	0.735	-25.599	0.649	-0.616	0.5544266124	2.362186079	2	3	0.1900926421	3.607330448	1.270010025	-1.04882261	0.9494066386	0.2425648124	2.228518341	more likely negative since dS > dN
1	208	0.812	1.313	-24.859	0.24	0.544	0.6056248824	2.329259744	4	2	0.2063538979	6.604748445	0.8586418949	-2.578442566	0.998141061	0.018990453	2.228518341	significantly negative
1	209	0.804	0.896	-55.456	0.542	-0.22	1.085288209	1.831965502	11	0	0.3720239364	10.13555653	0	-4.548114479	1	1.89E-05	2.228518341	purifying since no non-synonymous variation
1	210	0.87	0.979	-5.676	0.739	-0.042	0.5057107003	2.4942893	0	0	0.1685702334	0	0	0	1	1	2.228518341	purifying since no variation
1	211	0.879	1.137	-14.364	0.873	0.257	0.9843217989	2.011000224	1	1	0.3286196915	1.015927922	0.497264987	-0.232738913	0.8920090984	0.549248481	2.228518341	more likely negative since dS > dN
1	212	2.729	0.863	-15.489	0.407	-0.295	0.6034111209	2.383497707	1	2	0.2020185937	1.657244895	0.8391029678	-0.367123713	0.894054832	0.4918659287	2.228518341	more likely negative since dS > dN
1	213	0.836	0.975	-21.57	0.455	-0.051	0.627900805	2.369741645	3	1	0.2094648763	4.777824739	0.4219869292	-1.954589168	0.9980749375	0.030986346	2.228518341	significantly negative
1	214	1.133	1.13	-20.902	0.95	0.245	0.1796986349	2.811801607	1.5	4.5	0.060069738	8.347308821	1.600397407	-3.02753237	0.9751001647	0.1782300329	2.228518341	more likely negative since dS > dN
1	215	0.823	0.925	-33.121	0.247	-0.156	1.252206834	1.747793166	6	0	0.417402278	4.791540692	0	-2.150101529	1	0.005288456	2.228518341	purifying since no non-synonymous variation
1	216	4.469	1.123	-20.078	0.309	0.232	0.897867033	2.092004501	1.333333333	2.666666667	0.3003028801	1.485000879	1.274694517	-0.094370488	0.739467401	0.6231549609	2.228518341	more likely negative since dS > dN
1	217	0.826	0.856	-31.369	2.878	-0.311	0.5652261206	2.42108872	7	2	0.1892721132	12.38442412	0.8260746429	-5.186562417	0.9999876709	0.00021823	2.228518341	significantly negative
1	218	0.87	0.979	-5.676	0.739	-0.042	0.5057107003	2.4942893	0	0	0.1685702334	0	0	0	1	1	2.228518341	purifying since no variation
1	219	0.823	1.012	-15.156	0.635	0.024	0.5128315784	2	2	0	0.2040851376	3.899915848	0	-1.750003927	1	0.041650743	2.228518341	purifying since no non-synonymous variation
1	220	1.524	1.001	-48.664	3.181	0.001	0.528548363	2.412469497	7	4	0.1797161351	13.24382117	1.658052052	-5.198866398	0.9998933394	0.00101131	2.228518341	significantly negative
1	221	0.864	1.085	-14.197	0.656	0.162	1	2	2	0	0.3333333333	2	0	-0.897457276	1	0.1111111111	2.228518341	purifying since no non-synonymous variation
1	222	0.887	1.25	-13.848	0.878	0.446	0.6875162233	2.241536912	3	0	0.2347230288	4.363533395	0	-1.958042397	1	0.012932042	2.228518341	purifying since no non-synonymous variation
1	223	0.802	0.981	-41.415	0.197	-0.039	1.002032008	1.990459699	13	0	0.3348487167	12.97363747	0	-5.821642671	1	6.65E-07	2.228518341	purifying since no non-synonymous variation
1	224	0.814	0.941	-15.639	0.823	-0.122	0.5074201956	2.492579804	2	0	0.1691400652	3.941506502	0	-1.768666844	1	0.028608362	2.228518341	purifying since no non-synonymous variation
1	225	2.094	1.209	-36.088	0.516	0.379	1	2	5	2	0.3333333333	5	1	-1.794914552	0.993141289	0.04526749	2.228518341	significantly negative
1	226	0.851	1.008	-10.028	0.643	0.016	0.6464161517	2.353583848	1	0	0.2154720506	1.546991048	0	-0.694179186	1	0.2154720506	2.228518341	purifying since no non-synonymous variation
1	227	2.562	1.014	-35.609	0.307	0.027	0.9169487108	2.070830879	3	5	0.3068997171	3.271720615	2.414489783	-0.384664023	0.7931887592	0.4657266344	2.228518341	more likely negative since dS > dN
1	228	1.651	0.984	-32.809	0.248	-0.033	0.6594162979	2.261550128	4	2	0.2257527824	6.065970788	0.8843491796	-2.325142007	0.997143694	0.026211475	2.228518341	significantly negative
1	229	0.871	0.973	-6.272	0.818	-0.055	0.6425737844	2.357426216	0	0	0.2141912615	0	0	0	1	1	2.228518341	purifying since no variation
1	230	0.834	0.99	-9.559	0.545	-0.021	0.5109178511	2.353583848	1	0	0.17836186	1.957261814	0	-0.878279428	1	0.17836186	2.228518341	purifying since no non-synonymous variation
1	231	0.807	0.916	-30.365	0.338	-0.176	1	2	5	0	0.3333333333	5	0	-2.24364319	1	0.004115226	2.228518341	purifying since no non-synonymous variation
1	232	0.782	1.114	-21.084	0.382	0.216	0.573255771	2.426744229	3	1	0.191085257	5.233266113	0.4120747411	-2.163406638	0.9986667588	0.0239091	2.228518341	significantly negative
1	233	0.868	0.948	-6.255	0.81	-0.108	0.4936356241	2.459695909	0	0	0.1671453471	0	0	0	1	1	2.228518341	purifying since no variation
1	234	0.876	1.147	-19.04	0.827	0.274	1	2	3	0	0.3333333333	3	0	-1.346185914	1	0.037037037	2.228518341	purifying since no non-synonymous variation
1	235	0.975	1.031	-14.232	0.613	0.062	0.537543095	2.462456905	1	1	0.179181032	1.860315963	0.4060984775	-0.652549031	0.9678941579	0.3262562212	2.228518341	more likely negative since dS > dN
1	236	0.877	0.933	-7.07	0.89	-0.139	1	2	0	0	0.3333333333	0	0	0	1	1	2.228518341	purifying since no variation
1	237	0.845	1.04	-18.923	0.597	0.078	1	2	3	0	0.3333333333	3	0	-1.346185914	1	0.037037037	2.228518341	purifying since no non-synonymous variation
1	238	0.761	1.01	-29.994	2.808	0.02	0.5926475206	2.407352479	9	0	0.1975491735	15.18609239	0	-6.814434554	1	4.58E-07	2.228518341	purifying since no non-synonymous variation
1	239	0.87	0.979	-5.676	0.739	-0.042	0.5057107003	2.4942893	0	0	0.1685702334	0	0	0	1	1	2.228518341	purifying since no variation
1	240	0.834	0.991	-5.347	0.621	-0.018	0	3	0	0	0	null	0	null	1	1	2.228518341	purifying since no variation
1	241	0.88	0.947	-20.259	0.418	-0.109	0.9930115878	2.006988412	2	1	0.3310038626	2.014075188	0.4982589804	-0.680190142	0.9637340394	0.25615875	2.228518341	more likely negative since dS > dN
1	242	0.888	0.938	-6.91	0.888	-0.129	1	2	0	0	0.3333333333	0	0	0	1	1	2.228518341	purifying since no variation
1	243	0.785	0.876	-34.427	1.316	-0.264	1	2	6	0	0.3333333333	6	0	-2.692371828	1	0.001371742	2.228518341	purifying since no non-synonymous variation
1	244	0.867	1.039	-6.929	0.677	0.077	0.5173650684	2.482634932	1	0	0.1724550228	1.932871121	0	-0.867334626	1	0.1724550228	2.228518341	purifying since no non-synonymous variation
1	245	0.823	1.022	-18.472	0.413	0.043	0.5022520201	1.99203728	3	0	0.2013607725	5.973096931	0	-2.680299651	1	0.008164406	2.228518341	purifying since no non-synonymous variation
1	246	0.86	0.973	-6.003	0.752	-0.056	0.5057107003	2.357426216	0	0	0.1766281932	0	0	0	1	1	2.228518341	purifying since no variation
1	247	2.797	0.522	-27.848	0.461	-1.299	0.6746692539	2.236739289	1	5	0.2317329375	1.482207755	2.235396867	0.3379775246	0.577758387	0.7943762449	2.228518341	more likely positive since dN > dS; however not significant
1	248	0.825	1.142	-11.492	0.493	0.265	0.092558906	2.907441094	0.5	1.5	0.030852969	5.401965304	0.5159175893	-2.192509536	0.9691470313	0.060754032	2.228518341	significantly negative
1	249	0.779	1.023	-27.513	2.607	0.046	0.5918126506	2.408187349	10	0	0.1972708835	16.89723934	0	-7.582275195	1	8.93E-08	2.228518341	purifying since no non-synonymous variation
1	250	0.797	0.956	-35.027	1.709	-0.09	0.6290993301	2	9	0	0.2392832111	14.30616688	0	-6.419586779	1	2.57E-06	2.228518341	purifying since no non-synonymous variation
1	251	0.781	1.045	-34.998	2.304	0.087	1	2	10	0	0.3333333333	10	0	-4.48728638	1	1.69E-05	2.228518341	purifying since no non-synonymous variation
1	252	0.973	1.095	-70.784	3.207	0.182	0.7119597	2.273515167	12	5	0.2384745247	16.85488659	2.199237583	-6.576409419	0.9999929272	6.07E-05	2.228518341	significantly negative
1	253	0.854	0.991	-5.132	0.606	-0.017	0	2.012728752	0	0	0	null	0	null	1	1	2.228518341	purifying since no variation
1	254	0.881	1.022	-29.842	0.398	0.044	0.9890499126	2.010950087	4	3	0.329683304	4.044285277	1.491832154	-1.145358814	0.9568010572	0.1677352464	2.228518341	more likely negative since dS > dN
1	255	6.009	1.062	-83.149	3.209	0.12	0.57418603	2.39930005	2	16	0.193101973	3.483191679	6.66861154	1.429389116	0.295824565	0.8884066892	2.228518341	more likely positive since dN > dS; however not significant
1	256	0.875	1.169	-17.173	0.769	0.312	0.6791618206	2.252248864	3	1	0.2316842959	4.417209432	0.4440006679	-1.782892557	0.9971187139	0.041101181	2.228518341	significantly negative
1	257	0.842	1.047	-19.685	0.358	0.092	1	2	4	0	0.3333333333	4	0	-1.794914552	1	0.012345679	2.228518341	purifying since no non-synonymous variation
1	258	1.725	1.094	-31.421	0.289	0.18	0.7255230059	2.274476994	5	2	0.241841002	6.891580224	0.8793230291	-2.697871983	0.9988898268	0.011096127	2.228518341	significantly negative
1	259	0.87	0.979	-5.676	0.739	-0.042	0.5057107003	2.4942893	0	0	0.1685702334	0	0	0	1	1	2.228518341	purifying since no variation
1	260	0.826	1.148	-24.154	0.292	0.275	1	2	6	0	0.3333333333	6	0	-2.692371828	1	0.001371742	2.228518341	purifying since no non-synonymous variation
1	261	0.828	1.085	-20.081	0.314	0.163	1	1.958399641	4	0	0.3380205926	4	0	-1.794914552	1	0.013054873	2.228518341	purifying since no non-synonymous variation
1	262	0.862	0.975	-5.428	0.751	-0.051	0.5057107003	2.4942893	0	0	0.1685702334	0	0	0	1	1	2.228518341	purifying since no variation
1	263	0.828	1.027	-10.504	0.36	0.053	0.519017082	2.480982918	2	0	0.173005694	3.853437718	0	-1.729147859	1	0.02993097	2.228518341	purifying since no non-synonymous variation
1	264	0.817	0.953	-12.984	0.277	-0.095	0.5399527016	2.460047298	2	0	0.1799842339	3.704028138	0	-1.662103502	1	0.032394324	2.228518341	purifying since no non-synonymous variation
1	265	0.882	1.045	-7.314	0.741	0.087	0.532995163	2	1	0	0.2104209162	1.876189635	0	-0.841900019	1	0.2104209162	2.228518341	purifying since no non-synonymous variation
1	266	0.87	0.979	-5.676	0.739	-0.042	0.5057107003	2.4942893	0	0	0.1685702334	0	0	0	1	1	2.228518341	purifying since no variation
1	267	1.817	1.397	-24.948	0.63	0.669	0.7395173743	2.256775597	3.5	2.5	0.2468107697	4.732816458	1.107775183	-1.626659834	0.9798471912	0.1001806299	2.228518341	more likely negative since dS > dN
1	268	0.963	0.936	-22.953	0.29	-0.132	0.6961662272	2.236523545	4.5	2.5	0.237381476	6.463973436	1.117806252	-2.39897832	0.9943993732	0.034849651	2.228518341	significantly negative
1	269	0.844	1.074	-20.505	0.54	0.143	1	1.994331514	3	0	0.3339643575	3	0	-1.346185914	1	0.037247777	2.228518341	purifying since no non-synonymous variation
1	270	0.963	1.027	-6.776	0.741	0.054	0.2032537534	0.4065075067	0	0	0.3333333333	0	0	0	1	1	2.164055158	purifying since no variation
1	271	0.883	1.236	-14.489	0.83	0.424	0.6546845407	2.274368594	3	0	0.223514054	4.582359615	0	-2.056235989	1	0.011166434	2.228518341	purifying since no non-synonymous variation
1	272	5.427	2.42	-22.863	0.246	1.767	0.7946712025	2.132761337	3	2	0.2714567089	3.775146237	0.9377514331	-1.273220306	0.978745918	0.127426685	2.228518341	more likely negative since dS > dN
1	273	0.887	0.827	-14.712	0.901	-0.38	0.7365632216	2.263436778	2	0	0.2455210739	2.71531342	0	-1.218438893	1	0.060280598	2.228518341	purifying since no non-synonymous variation
1	274	0.982	0.843	-31.871	0.192	-0.342	1.082497314	1.913170665	6	2	0.3613542361	5.542738925	1.045385044	-2.018091482	0.9955989055	0.029827034	2.228518341	significantly negative
1	275	0.873	0.976	-4.822	0.738	-0.048	0.5057107003	2.4942893	0	0	0.1685702334	0	0	0	1	1	2.228518341	purifying since no variation
1	276	0.822	0.942	-18.225	0.251	-0.119	0.6766959487	2.252357187	5	0	0.2310289085	7.388842818	0	-3.315585374	1	0.00065816	2.228518341	purifying since no non-synonymous variation
1	277	0.909	0.846	-15.359	0.89	-0.334	1.421323464	1.578676536	2	0	0.4737744879	1.407139227	0	-0.631423669	1	0.224462265	2.228518341	purifying since no non-synonymous variation
1	278	4.176	1.371	-36.993	0.617	0.63	0.9209476122	2.079052388	5	4	0.3069825374	5.42919047	1.923953443	-1.572900237	0.9716429706	0.1075917654	2.228518341	more likely negative since dS > dN
1	279	0.793	1.095	-22.803	0.73	0.182	0.5780596679	2.304039763	7	0	0.2005689539	12.10947656	0	-5.433868925	1	1.31E-05	2.228518341	purifying since no non-synonymous variation
1	280	0.832	1.009	-16.079	0.381	0.017	1	1.987073022	3	0	0.33477588	3	0	-1.346185914	1	0.03751997	2.228518341	purifying since no non-synonymous variation
1	281	0.818	1.045	-17.25	0.448	0.088	0.5457320402	2.45426796	4	0	0.1819106801	7.329604468	0	-3.28900343	1	0.001095047	2.228518341	purifying since no non-synonymous variation
1	282	0.781	0.75	-63.536	2.259	-0.574	1	1.989352672	9	1	0.334520583	9	0.5026760785	-3.81299259	0.999982452	0.00036664	2.228518341	significantly negative
1	283	0.785	0.935	-48.981	2.983	-0.134	1.222069783	1.774501059	11	1	0.4078227573	9.001122644	0.5635386888	-3.786185557	0.9999788331	0.000389991	2.228518341	significantly negative
1	284	0.768	1.121	-14.596	0.534	0.228	0.1056090503	2.89439095	0.5	2.5	0.035203017	4.734442725	0.863739572	-1.736895354	0.9472172875	0.1019349186	2.228518341	more likely negative since dS > dN
1	285	0.767	1.139	-44.575	0.413	0.26	0.7079214157	2.292078584	9	2	0.235973805	12.71327551	0.8725704318	-5.313263465	0.9999953744	7.75E-05	2.228518341	significantly negative
1	286	2.292	0.826	-31.252	0.225	-0.383	0.9950558432	1.910178417	4	3	0.3425045122	4.019874892	1.570533922	-1.099089438	0.9492276678	0.187674891	2.228518341	more likely negative since dS > dN
1	287	0.719	0.864	-41.684	2.982	-0.293	0.9972641361	1.999481459	9	2	0.3327823816	9.024690325	1.000259338	-3.600791988	0.9998722027	0.001353374	2.228518341	significantly negative
1	288	0.82	1.102	-24.579	0.217	0.195	1	2	6	0	0.3333333333	6	0	-2.692371828	1	0.001371742	2.228518341	purifying since no non-synonymous variation
1	289	0.825	1.102	-37.232	1.279	0.193	1.032612888	1.966575528	7	3	0.3442974381	6.778919844	1.525494423	-2.357362435	0.9957105309	0.023691108	2.228518341	significantly negative
1	290	0.973	0.961	-16.712	0.678	-0.08	0.9667536825	2.033246317	1	2	0.3222512275	1.034389647	0.9836486523	-0.022768937	0.7553913467	0.6886805754	2.228518341	more likely negative since dS > dN
1	291	0.783	1.094	-19.018	0.425	0.18	0.5048882855	2.453243266	1	2	0.1706781043	1.98063617	0.8152473209	-0.522943351	0.922551007	0.4296132936	2.228518341	more likely negative since dS > dN
1	292	0.772	1.041	-45.187	2.346	0.081	1	2	11	0	0.3333333333	11	0	-4.936015018	1	5.65E-06	2.228518341	purifying since no non-synonymous variation
1	293	0.854	0.991	-5.132	0.606	-0.017	0	2.012728752	0	0	0	null	0	null	1	1	2.228518341	purifying since no variation
1	294	0.898	0.838	-24.201	0.879	-0.354	0.7944741121	2	3	0	0.2843018329	3.776082763	0	-1.694436475	1	0.022979416	2.228518341	purifying since no non-synonymous variation
1	295	1.156	0.755	-18.023	0.825	-0.561	1.099957956	1.900042044	1	1	0.366652652	0.9091256574	0.5263041432	-0.171782977	0.8655658328	0.5988711368	2.228518341	more likely negative since dS > dN
1	296	0.834	0.991	-5.347	0.621	-0.018	0	3	0	0	0	null	0	null	1	1	2.228518341	purifying since no variation
1	297	0.817	0.922	-21.723	0.204	-0.163	0.60725247	2.321800665	6	0	0.2073204009	9.880569112	0	-4.433694321	1	7.94E-05	2.228518341	purifying since no non-synonymous variation
1	298	0.794	0.982	-34.347	1.196	-0.036	0.7201508144	2.279849186	9	0	0.2400502715	12.49738224	0	-5.607933313	1	2.65E-06	2.228518341	purifying since no non-synonymous variation
1	299	0.888	0.938	-6.91	0.888	-0.129	1	2	0	0	0.3333333333	0	0	0	1	1	2.228518341	purifying since no variation
1	300	0.827	0.939	-22.405	0.421	-0.127	1	2	6	0	0.3333333333	6	0	-2.692371828	1	0.001371742	2.228518341	purifying since no non-synonymous variation
1	301	0.8	0.955	-33.601	1.4	-0.092	1	1.895174756	9	0	0.3454022932	9	0	-4.038557742	1	7.00E-05	2.228518341	purifying since no non-synonymous variation
1	302	0.782	0.931	-33.077	2.288	-0.144	1	2	10	0	0.3333333333	10	0	-4.48728638	1	1.69E-05	2.228518341	purifying since no non-synonymous variation
1	303	0.835	1.057	-21.545	0.283	0.11	1	2	5	0	0.3333333333	5	0	-2.24364319	1	0.004115226	2.228518341	purifying since no non-synonymous variation
1	304	0.819	1.005	-16.233	0.57	0.01	0.5017789761	1.992510324	3	0	0.2011711216	5.978727972	0	-2.68282646	1	0.008141359	2.228518341	purifying since no non-synonymous variation
1	305	0.854	0.991	-5.132	0.606	-0.017	0	2.012728752	0	0	0	null	0	null	1	1	2.228518341	purifying since no variation
1	306	0.847	1.032	-9.449	0.624	0.063	0.4979175363	2.455413997	1	0	0.168595205	2.008364693	0	-0.901210753	1	0.168595205	2.228518341	purifying since no non-synonymous variation
1	307	9.374	2.888	-34.455	0.21	2.121	0.953773377	2.037857919	3.5	3.5	0.3188138119	3.669634825	1.717489707	-0.87598342	0.9054174066	0.2738275452	2.228518341	more likely negative since dS > dN
1	308	1.466	1.463	-39.863	0.301	0.761	1.009412846	1.990587154	5	2	0.3364709487	4.953374646	1.004728678	-1.771870527	0.9927720161	0.047100812	2.228518341	significantly negative
1	309	0.815	1.034	-11.8	0.398	0.066	0.5175483322	2.482451668	2	0	0.1725161107	3.864373384	0	-1.734055005	1	0.029761808	2.228518341	purifying since no non-synonymous variation
1	310	1.181	1.464	-52.781	1.373	0.763	0.7755466447	2.219905423	2.5	7.5	0.258908047	3.223532739	3.378522311	0.069548259	0.6268597553	0.638218266	2.228518341	more likely positive since dN > dS; however not significant
1	311	0.876	0.929	-7.272	0.893	-0.148	1	2	0	0	0.3333333333	0	0	0	1	1	2.228518341	purifying since no variation
1	312	0.819	1.044	-13.154	0.362	0.086	0.5190282702	2.434303263	3	0	0.1757433138	5.780031979	0	-2.593665878	1	0.005427957	2.228518341	purifying since no non-synonymous variation
1	313	0.81	1.025	-20.001	0.266	0.049	1.002545686	1.997454314	4	0	0.3341818952	3.989843114	0	-1.790356866	1	0.012471873	2.228518341	purifying since no non-synonymous variation
1	314	1.509	1.27	-37.263	0.923	0.478	0.5627640851	2.407943583	1	7	0.1894377192	1.77694353	2.907044853	0.5071088276	0.534719962	0.813666423	2.228518341	more likely positive since dN > dS; however not significant
1	315	0.805	1.105	-31.772	0.519	0.2	1	2	6	0	0.3333333333	6	0	-2.692371828	1	0.001371742	2.228518341	purifying since no non-synonymous variation
1	316	0.821	1.039	-22.451	0.252	0.076	0.6322953722	2.296757763	6	0	0.2158702294	9.489235986	0	-4.25809194	1	0.000101194	2.228518341	purifying since no non-synonymous variation
1	317	4.227	1.485	-44.484	0.41	0.791	0.903466918	2.096533082	3.5	5.5	0.3011556393	3.873965864	2.62337859	-0.561174325	0.8133904386	0.4066186455	2.228518341	more likely negative since dS > dN
1	318	0.767	1.343	-30.126	0.221	0.589	0.8694804256	2.130519574	3.5	2.5	0.2898268085	4.025392518	1.173422685	-1.279760539	0.9640037699	0.1498843446	2.228518341	more likely negative since dS > dN
1	319	0.805	0.963	-28.093	0.22	-0.076	1.005199807	1.975586844	5	0	0.3372263516	4.974135454	0	-2.232037028	1	0.004361215	2.228518341	purifying since no non-synonymous variation
1	320	0.829	1.088	-17.383	0.277	0.168	0.5895321304	2.41046787	3	0	0.1965107101	5.088781163	0	-2.283481841	1	0.007588548	2.228518341	purifying since no non-synonymous variation
1	321	1.084	0.82	-15.013	0.862	-0.398	1	2	1	1	0.3333333333	1	0.5	-0.224364319	0.8888888889	0.5555555556	2.228518341	more likely negative since dS > dN
1	322	1.018	0.666	-44.329	0.195	-0.813	1.097703099	1.901441477	8	3	0.366005396	7.287945173	1.577750373	-2.562327936	0.9970776778	0.016463004	2.228518341	significantly negative
1	323	0.82	1	-22.997	0.208	-0.001	1	2	5	0	0.3333333333	5	0	-2.24364319	1	0.004115226	2.228518341	purifying since no non-synonymous variation
1	324	0.817	1.11	-20.472	0.256	0.208	0.7221965507	2.277803449	6	0	0.2407321836	8.307987616	0	-3.728031968	1	0.000194628	2.228518341	purifying since no non-synonymous variation
1	325	0.9	0.964	-13.376	0.902	-0.073	1	2	1	0	0.3333333333	1	0	-0.448728638	1	0.3333333333	2.228518341	purifying since no non-synonymous variation
1	326	0.881	0.912	-9.211	0.812	-0.185	1	2	1	0	0.3333333333	1	0	-0.448728638	1	0.3333333333	2.228518341	purifying since no non-synonymous variation
1	327	0.831	1.046	-11.49	0.518	0.089	0.04486244	2.953644214	0	1	0.014961594	0	0.3385648126	0.1519237273	0.985038406	1	2.228518341	more likely positive since dN > dS; however not significant
1	328	0.805	1.087	-36.216	0.356	0.166	1	2	8	0	0.3333333333	8	0	-3.589829104	1	0.000152416	2.228518341	purifying since no non-synonymous variation
1	329	0.84	1.027	-17.572	0.424	0.053	1	2	3	0	0.3333333333	3	0	-1.346185914	1	0.037037037	2.228518341	purifying since no non-synonymous variation
1	330	0.84	1.02	-9.871	0.446	0.04	0.5236790167	2.476320983	2	0	0.1745596722	3.819133355	0	-1.713754509	1	0.030471079	2.228518341	purifying since no non-synonymous variation
1	331	0.795	0.983	-32.148	1.509	-0.035	1	2	7	0	0.3333333333	7	0	-3.141100466	1	0.000457247	2.228518341	purifying since no non-synonymous variation
1	332	0.815	1.077	-10.127	0.79	0.148	0.6703799248	2.329620075	0	1	0.2234599749	0	0.4292545427	0.1926188063	0.7765400251	1	2.228518341	more likely positive since dN > dS; however not significant
1	333	1.468	0.89	-23.759	0.728	-0.232	0.5235577512	2.471740739	3	2	0.174793181	5.730026904	0.809146351	-2.208140029	0.995985329	0.040380967	2.228518341	significantly negative
1	334	0.845	0.961	-9.593	0.511	-0.079	0.5311087202	2.46889128	1	0	0.1770362401	1.882853664	0	-0.84489036	1	0.1770362401	2.228518341	purifying since no non-synonymous variation
1	335	0.87	0.979	-5.676	0.739	-0.042	0.5057107003	2.4942893	0	0	0.1685702334	0	0	0	1	1	2.228518341	purifying since no variation
1	336	0.819	1.105	-20.483	0.506	0.2	0.5279731067	1.966316193	5	0	0.211672763	9.470179327	0	-4.249540671	1	0.000424937	2.228518341	purifying since no non-synonymous variation
1	337	0.854	0.991	-5.132	0.606	-0.017	0	2.012728752	0	0	0	null	0	null	1	1	2.228518341	purifying since no variation
1	338	0.806	0.986	-27.933	0.201	-0.028	1.03562518	1.859966744	9	0	0.3576557773	8.690402832	0	-3.899632627	1	9.58E-05	2.228518341	purifying since no non-synonymous variation
1	339	3.02	1.07	-25.74	0.245	0.135	0.8289527798	2.000691696	4.5	2.5	0.2929529794	5.428535991	1.24956784	-1.875222687	0.9853603682	0.071524649	2.228518341	significantly negative
1	340	0.857	0.904	-16.617	0.602	-0.202	1	1.971673109	2	0	0.3365107679	2	0	-0.897457276	1	0.1132394969	2.228518341	purifying since no non-synonymous variation
1	341	2.028	0.588	-43.772	0.216	-1.061	1.011395247	1.929068597	5	4	0.3439577225	4.943665708	2.073539534	-1.287907809	0.9506771978	0.1616857641	2.228518341	more likely negative since dS > dN
1	342	0.762	1.018	-25.047	0.22	0.036	0.755697857	2.241696979	4	1	0.2521182221	5.29312074	0.446090622	-2.175001223	0.9989813589	0.016127091	2.228518341	significantly negative
1	343	0.811	1.102	-35.336	0.247	0.194	1	1.996869688	7	0	0.3336815091	7	0	-3.141100466	1	0.000460601	2.228518341	purifying since no non-synonymous variation
1	344	0.948	1.046	-28.065	0.293	0.091	1	1.998251998	4	1	0.333527669	4	0.5004373827	-1.570353967	0.9958727636	0.045363528	2.228518341	significantly negative
1	345	0.866	1.096	-17.482	0.687	0.183	0.6705444993	2.258508636	4	0	0.228928759	5.96530134	0	-2.676801546	1	0.002746638	2.228518341	purifying since no non-synonymous variation
1	346	1.9	0.819	-49.791	2.08	-0.4	0.9890499126	2.004221349	5	5	0.3304244173	5.055356596	2.494734427	-1.149024499	0.9263769931	0.2072084836	2.228518341	more likely negative since dS > dN
1	347	0.87	0.979	-5.676	0.739	-0.042	0.5057107003	2.4942893	0	0	0.1685702334	0	0	0	1	1	2.228518341	purifying since no variation
1	348	0.815	0.986	-15.769	0.332	-0.029	0.5351541682	2.464845832	2	0	0.1783847227	3.737240816	0	-1.677006981	1	0.031821109	2.228518341	purifying since no non-synonymous variation
1	349	0.857	0.965	-18.26	0.602	-0.072	1	1.995084919	2	0	0.3338803497	2	0	-0.897457276	1	0.1114760879	2.228518341	purifying since no non-synonymous variation
1	350	0.816	1.053	-23.48	0.291	0.104	1	2	7	0	0.3333333333	7	0	-3.141100466	1	0.000457247	2.228518341	purifying since no non-synonymous variation
1	351	0.985	1.013	-19.653	1.108	0.026	0.087124979	2.912875021	1.5	1.5	0.02904166	17.21664683	0.5149551523	-7.49452736	0.9987471201	0.043550243	2.228518341	significantly negative
1	352	1.822	1.055	-37.744	0.666	0.106	1.057660888	1.940845766	2	3	0.3527292115	1.890965264	1.545717878	-0.154922389	0.7605778359	0.5768189009	2.228518341	more likely negative since dS > dN
1	353	0.818	1.099	-18.738	0.267	0.189	1	2	4	0	0.3333333333	4	0	-1.794914552	1	0.012345679	2.228518341	purifying since no non-synonymous variation
1	354	0.813	1.019	-14.533	0.375	0.037	0.5296641472	2.470335853	3	0	0.1765547157	5.663966526	0	-2.541583985	1	0.005503487	2.228518341	purifying since no non-synonymous variation
1	355	0.836	0.971	-17.12	0.385	-0.058	1	2	3	0	0.3333333333	3	0	-1.346185914	1	0.037037037	2.228518341	purifying since no non-synonymous variation
1	356	0.851	1.191	-17.554	0.582	0.349	1	1.984970788	3	0	0.3350116537	3	0	-1.346185914	1	0.037599299	2.228518341	purifying since no non-synonymous variation
1	357	1.282	1.18	-40.242	0.296	0.332	0.7198246564	2.231431503	6	4	0.2439044995	8.335363267	1.792571269	-2.935938142	0.9969904761	0.017458757	2.228518341	significantly negative
1	358	1.002	0.921	-32.833	0.498	-0.164	0.6959158628	2.304084137	5	3	0.2319719543	7.18477659	1.302035786	-2.639754269	0.9971960269	0.019845036	2.228518341	significantly negative
1	359	0.95	1.03	-21.819	0.547	0.059	1	1.995452068	2	1	0.333839426	2	0.5011395743	-0.672581597	0.962794009	0.2599343058	2.228518341	more likely negative since dS > dN
1	360	2.26	1.638	-39.537	0.596	0.987	0.6539843622	2.301659293	5.5	5.5	0.221266309	8.409987024	2.389580429	-2.701528852	0.9885928961	0.046493055	2.228518341	significantly negative
1	361	1.477	0.837	-33.633	0.348	-0.355	1.276523515	1.723476485	4	2	0.4255078382	3.133510628	1.160445191	-0.885370966	0.9459836973	0.216305545	2.228518341	more likely negative since dS > dN
1	362	1.319	0.885	-15.534	0.379	-0.245	0.512386601	2.44262686	1	1	0.173395691	1.951651348	0.409395318	-0.692054448	0.9699339343	0.3167253163	2.228518341	more likely negative since dS > dN
1	363	0.816	0.776	-29.558	0.332	-0.508	1.002605164	1.987768724	6	0	0.3352775277	5.984409631	0	-2.685375983	1	0.001420452	2.228518341	purifying since no non-synonymous variation
1	364	0.817	0.84	-47.762	3.091	-0.348	0.5921480204	2.07581749	8.333333333	4.666666667	0.2219474046	14.07305783	2.248110294	-5.306192602	0.9997294403	0.001825273	2.228518341	significantly negative
1	365	0.804	1.405	-26.962	0.206	0.681	0.9940736735	2.005926327	7	2	0.3313578912	7.041731601	0.9970455911	-2.71242372	0.9990772305	0.007982224	2.228518341	significantly negative
1	366	0.828	0.956	-14.512	0.491	-0.09	0.5335190546	2.336906373	2	0	0.185867589	3.748694602	0	-1.682146623	1	0.034546761	2.228518341	purifying since no non-synonymous variation
1	367	0.815	1.232	-22.613	0.284	0.417	0.555691502	2.378880978	5	1	0.189360292	8.997798213	0.4203657136	-3.848939603	0.9999538965	0.0012303	2.228518341	significantly negative
1	368	0.901	0.902	-17.933	0.809	-0.207	1.418521438	1.580669517	3	0	0.4729680302	2.114878154	0	-0.949006393	1	0.1058023608	2.228518341	purifying since no non-synonymous variation
1	369	0.821	0.96	-18.942	0.324	-0.082	1	2	3	0	0.3333333333	3	0	-1.346185914	1	0.037037037	2.228518341	purifying since no non-synonymous variation
1	370	2.107	1.113	-51.864	0.369	0.214	0.9286512736	2.045393861	7	5	0.31225191	7.537813385	2.444516969	-2.285507964	0.987673421	0.047596775	2.228518341	significantly negative
1	371	1.855	0.801	-41.154	0.251	-0.445	0.9390091921	2.056353253	1	6	0.3134876694	1.064952301	2.917786616	0.8314198187	0.3015936255	0.9281315308	2.228518341	more likely positive since dN > dS; however not significant
1	372	0.836	0.952	-42.95	0.35	-0.098	1.417089202	1.571555555	8	0	0.4741577929	5.645375035	0	-2.533241451	1	0.002554954	2.228518341	purifying since no non-synonymous variation
1	373	23.917	1.205	-81.375	0.639	0.372	0.6811234019	2.1324049	1	11	0.2420886974	1.46816274	5.158494992	1.773846896	0.173634593	0.964073029	2.080411935	more likely positive since dN > dS; however not significant
