# Supplementary material for: Gut microbiomes of tribal communities in India vary with dairy and grain consumption
Source: Gut Microbes. 2026 Jul 9;18(1):2694242. doi: 10.1080/19490976.2026.2694242 (PMC13353789; doi:10.1080/19490976.2026.2694242)
Supplement: Supplementary Materials excluding Figures.zip [file KGMI_A_2694242_SM8684.zip › Supplementary Materials excluding Figures/Table S5. B adolescentis genomes.csv]

fasta_name	Type	Country	Region	Collection Date	Study	Note	SNV_tree_name
AF14-56_human-feces_China_GCA_003465205.1.fna	isolate	China	China	11/1/13	1,520 reference genomes from cultivated human gut bacteria enable functional microbiome analyses		China_AF14I
AM14-37_China_GCA_003472095.1.fna	isolate	China	China	8/1/13	1,520 reference genomes from cultivated human gut bacteria enable functional microbiome analyses		China_AM14I
AF02-8_human-feces_China_GCA_027688555.1.fna	isolate	China	China	2/1/14	The genomic landscape of reference genomes of cultivated human gut bacteria, which is a follow-up to https://www.nature.com/articles/s41587-018-0008-8		China_28I
AF92-02A_human-feces_China_GCA_027664845.1.fna	isolate	China	China	2/1/14	The genomic landscape of reference genomes of cultivated human gut bacteria, which is a follow-up to https://www.nature.com/articles/s41587-018-0008-8		China_202AI
AM110-65_human-feces_China_GCA_027674825.1.fna	isolate	China	China	2/1/14	The genomic landscape of reference genomes of cultivated human gut bacteria, which is a follow-up to https://www.nature.com/articles/s41587-018-0008-8		China_1065I
AM64-16A_China_GCA_027667565.1.fna	isolate	China	China	2/1/14	The genomic landscape of reference genomes of cultivated human gut bacteria, which is a follow-up to https://www.nature.com/articles/s41587-018-0008-8		China_AM64I
AM66-51ACA_human-feces_China_GCA_027667065.1.fna	isolate	China	China	2/1/14	The genomic landscape of reference genomes of cultivated human gut bacteria, which is a follow-up to https://www.nature.com/articles/s41587-018-0008-8		China_651ACI
BB23_human-feces_China_GCA_000817995.1.fna	isolate	China	China	10/30/06		China: village Bama, guangxi	China_BB23I
ZJ2-centenarian-feces_China_GCA_009832825.1.fna	isolate	China	China	2019-08		centenarian	China_ZJ2I
China-MGYG000047373.fasta	MAG	China	China	NA	UHGG		China_47373M
China-MGYG000093441.fasta	MAG	China	China	NA	UHGG		China_93441M
China-MGYG000111016.fasta	MAG	China	China	NA	UHGG		China_11101M
China-MGYG000117766.fasta	MAG	China	China	NA	UHGG		China_11776M
China-MGYG000170701.fasta	MAG	China	China	NA	UHGG		China_17070M
China-MGYG000170766.fasta	MAG	China	China	NA	UHGG		China_17076M
China-MGYG000175018.fasta	MAG	China	China	NA	UHGG		China_17501M
China-MGYG000225533.fasta	MAG	China	China	NA	UHGG		China_22553M
China-MGYG000226008.fasta	MAG	China	China	NA	UHGG		China_22600M
China-MGYG000287017.fasta	MAG	China	China	NA	UHGG		China_28701M
ElSalvador-MGYG000032473.fasta	MAG	El Salvador	El Salvador	NA	UHGG		ElSalva_324M
ElSalvador-MGYG000037768.fasta	MAG	El Salvador	El Salvador	NA	UHGG		ElSalva_377M
ElSalvador-MGYG000099659.fasta	MAG	El Salvador	El Salvador	NA	UHGG		ElSalva_996M
ElSalvador-MGYG000124287.fasta	MAG	El Salvador	El Salvador	NA	UHGG		ElSalva_124M
ElSalvador-MGYG000132829.fasta	MAG	El Salvador	El Salvador	NA	UHGG		ElSalva_132M
ElSalvador-MGYG000209388.fasta	MAG	El Salvador	El Salvador	NA	UHGG		ElSalva_209M
ElSalvador-MGYG000210883.fasta	MAG	El Salvador	El Salvador	NA	UHGG		ElSalva_210M
ElSalvador-MGYG000228997.fasta	MAG	El Salvador	El Salvador	NA	UHGG		ElSalva_228M
ElSalvador-MGYG000284637.fasta	MAG	El Salvador	El Salvador	NA	UHGG		ElSalva_284M
ElSalvador-MGYG000285386.fasta	MAG	El Salvador	El Salvador	NA	UHGG		ElSalva_285M
CLA-AP-H11_human-feces_Germany_GCA_040092935.1.fna	isolate	Germany	Europe	7/26/21	Human intestinal Bacterial Collection (HiBC)		Germany_API
CLA-SR-H001_human-feces_Germany_GCA_040097245.1.fna	isolate	Germany	Europe	6/10/22			Germany_SRI
REFINED_METABAT215_TOP10_CONTIGS_1500_ASSEMBLY_K77_MERGED__Hadza_MoBio_hadza-E-H_A_10_1818.12.fa	MAG	Hadza	Hadza	2013-2014	Ultra-deep sequencing of Hadza hunter-gatherers recovers vanishing gut microbes	reads/sample assemblies already on NCBI, but no genomes from this study labeled B. adolescentis	Hadza_A10M
REFINED_METABAT215_TOP10_CONTIGS_1500_ASSEMBLY_K77_MERGED__Hadza_MoBio_hadza-E-H_E_24_1866.217.fa	MAG	Hadza	Hadza	2013-2014	Ultra-deep sequencing of Hadza hunter-gatherers recovers vanishing gut microbes	reads/sample assemblies already on NCBI, but no genomes from this study labeled B. adolescentis	Hadza_E24M
REFINED_METABAT215_TOP10_CONTIGS_1500_ASSEMBLY_K77_MERGED__Hadza_MoBio_hadza-E-H_I_3_1743.90.fa	MAG	Hadza	Hadza	2013-2014	Ultra-deep sequencing of Hadza hunter-gatherers recovers vanishing gut microbes	reads/sample assemblies already on NCBI, but no genomes from this study labeled B. adolescentis	Hadza_I3M
REFINED_METABAT215_TOP10_CONTIGS_1500_ASSEMBLY_K77_MERGED__Hadza_MoBio_hadza-E-H_P_19_2149.41.fa	MAG	Hadza	Hadza	2013-2014	Ultra-deep sequencing of Hadza hunter-gatherers recovers vanishing gut microbes	reads/sample assemblies already on NCBI, but no genomes from this study labeled B. adolescentis	Hadza_P19M
REFINED_METABAT215_TOP10_CONTIGS_1500_ASSEMBLY_K77_MERGED__Hadza_MoBio_hadza-I-L_B_17_2661.8.fa	MAG	Hadza	Hadza	2013-2014	Ultra-deep sequencing of Hadza hunter-gatherers recovers vanishing gut microbes	reads/sample assemblies already on NCBI, but no genomes from this study labeled B. adolescentis	Hadza_B17M
REFINED_METABAT215_TOP10_CONTIGS_1500_ASSEMBLY_K77_MERGED__Hadza_MoBio_hadza-I-L_D_23_2656.69.fa	MAG	Hadza	Hadza	2013-2014	Ultra-deep sequencing of Hadza hunter-gatherers recovers vanishing gut microbes	reads/sample assemblies already on NCBI, but no genomes from this study labeled B. adolescentis	Hadza_D23M
REFINED_METABAT215_TOP10_CONTIGS_1500_ASSEMBLY_K77_MERGED__Hadza_MoBio_hadza-I-L_M_21_2500.14.fa	MAG	Hadza	Hadza	2013-2014	Ultra-deep sequencing of Hadza hunter-gatherers recovers vanishing gut microbes	reads/sample assemblies already on NCBI, but no genomes from this study labeled B. adolescentis	Hadza_M21M
REFINED_METABAT215_TOP10_CONTIGS_1500_ASSEMBLY_K77_MERGED__Hadza_MoBio_hadza-I-L_M_23_2501.139.fa	MAG	Hadza	Hadza	2013-2014	Ultra-deep sequencing of Hadza hunter-gatherers recovers vanishing gut microbes	reads/sample assemblies already on NCBI, but no genomes from this study labeled B. adolescentis	Hadza_M23M
Bifidobacterium-adolescentis_AK_SK_1_Brokpa.fa	MAG	India	India	2019	this study		Brokpa_1M
Bifidobacterium-adolescentis_AK_SK_11_Brokpa.fa	MAG	India	India	2019	this study		Brokpa_11M
Bifidobacterium-adolescentis_AK_SK_12_Brokpa.fa	MAG	India	India	2019	this study		Brokpa_12M
Bifidobacterium-adolescentis_AK_SK_13_Brokpa.fa	MAG	India	India	2019	this study		Brokpa_13M
Bifidobacterium-adolescentis_AK_SK_2_Purigpa.fa	MAG	India	India	2019	this study		Purigpa_2M
Bifidobacterium-adolescentis_AK_SK_25_Purigpa.fa	MAG	India	India	2019	this study		Purigpa_25M
Bifidobacterium-adolescentis_AK_SK_32_Balti.fa	MAG	India	India	2019	this study		Balti_32M
Bifidobacterium-adolescentis_AK_SK_33_Brokpa.fa	MAG	India	India	2019	this study		Brokpa_33M
Bifidobacterium-adolescentis_AK_SK_35_Balti.fa	MAG	India	India	2019	this study		Balti_35M
Bifidobacterium-adolescentis_AK_SK_36_Boto.fa	MAG	India	India	2019	this study		Boto_36M
Bifidobacterium-adolescentis_AK_SK_37_Brokpa.fa	MAG	India	India	2019	this study		Brokpa_37M
Bifidobacterium-adolescentis_AK_SK_44_Balti.fa	MAG	India	India	2019	this study		Balti_44M
Bifidobacterium-adolescentis_AK_SK_45_Purigpa.fa	MAG	India	India	2019	this study		Purigpa_45M
Bifidobacterium-adolescentis_AK_SK_48_Purigpa.fa	MAG	India	India	2019	this study		Purigpa_48M
Bifidobacterium-adolescentis_AK_SK_8_Balti.fa	MAG	India	India	2019	this study		Balti_8M
Bifidobacterium-adolescentis_AK_SK_9_Boto.fa	MAG	India	India	2019	this study		Boto_9M
METABAT215_SUBJECTMAPPING_SCAFFOLDS_1500_MERGED_K77_METASPADES__AK_SK_5.5.fa	MAG	India	India	2019	this study	SRG	Balti_5.5M
Bifidobacterium-adolescentis_RS12_A_Warli.fa	MAG from cultured donor feces	India	India	2019	this study		Warli_RS12AM
Bifidobacterium-adolescentis_RS12_B_Warli.fa	MAG from cultured donor feces	India	India	2019	this study		Warli_RS12BM
Bifidobacterium-adolescentis_RS5_A_Warli.fa	MAG from cultured donor feces	India	India	2019	this study		Warli_RS5AM
MCC257_human-feces_Ireland_GCA_018785715.1.fna	isolate	Ireland	Europe	~2021	Perez M et al., "A synthetic consortium of 100 gut commensals modulates the composition and function in a colon model of the microbiome of elderly subjects.", Gut Microbes, 2021 Jan-Dec;13(1):1-19	Several isolates (from different species) that I checked from this study had 'missing' for collection date, but the fecal samples were collected by this 2021 study.	Ireland_MCCI
Mongolia-MGYG000008798.fasta	MAG	Mongolia	Mongolia	NA	UHGG		Mongolia_08M
Mongolia-MGYG000012063.fasta	MAG	Mongolia	Mongolia	NA	UHGG		Mongolia_12M
Mongolia-MGYG000021867.fasta	MAG	Mongolia	Mongolia	NA	UHGG		Mongolia_21M
Mongolia-MGYG000048473.fasta	MAG	Mongolia	Mongolia	NA	UHGG		Mongolia_48M
Mongolia-MGYG000050898.fasta	MAG	Mongolia	Mongolia	NA	UHGG		Mongolia_50M
Mongolia-MGYG000056268.fasta	MAG	Mongolia	Mongolia	NA	UHGG		Mongolia_56M
Mongolia-MGYG000059995.fasta	MAG	Mongolia	Mongolia	NA	UHGG		Mongolia_59M
Mongolia-MGYG000060881.fasta	MAG	Mongolia	Mongolia	NA	UHGG		Mongolia_60M
Mongolia-MGYG000066585.fasta	MAG	Mongolia	Mongolia	NA	UHGG		Mongolia_66M
Mongolia-MGYG000073223.fasta	MAG	Mongolia	Mongolia	NA	UHGG		Mongolia_73M
Mongolia-MGYG000100616.fasta	MAG	Mongolia	Mongolia	NA	UHGG		Mongolia_10M
Mongolia-MGYG000116659.fasta	MAG	Mongolia	Mongolia	NA	UHGG		Mongolia_11M
Mongolia-MGYG000117819.fasta	MAG	Mongolia	Mongolia	NA	UHGG		Mongolia_17M
Mongolia-MGYG000131768.fasta	MAG	Mongolia	Mongolia	NA	UHGG		Mongolia_13M
Mongolia-MGYG000158456.fasta	MAG	Mongolia	Mongolia	NA	UHGG		Mongolia_15M
Mongolia-MGYG000175950.fasta	MAG	Mongolia	Mongolia	NA	UHGG		Mongolia_19M
Mongolia-MGYG000185946.fasta	MAG	Mongolia	Mongolia	NA	UHGG		Mongolia_18M
Mongolia-MGYG000212973.fasta	MAG	Mongolia	Mongolia	NA	UHGG		Mongolia_97M
Mongolia-MGYG000240385.fasta	MAG	Mongolia	Mongolia	NA	UHGG		Mongolia_24M
Mongolia-MGYG000280676.fasta	MAG	Mongolia	Mongolia	NA	UHGG		Mongolia_28M
REFINED_METABAT215_TOP10_CONTIGS_1500_ASSEMBLY_K77_MERGED__Nepal_MoBio_Fiber-Hadza-Nepal_B_17_RAU1026YZ.46.fa	MAG	Nepal	Nepal	2016	Ultra-deep sequencing of Hadza hunter-gatherers recovers vanishing gut microbes	reads/sample assemblies already on NCBI, but no genomes from this study labeled B. adolescentis	Nepal_B17M
REFINED_METABAT215_TOP10_CONTIGS_1500_ASSEMBLY_K77_MERGED__Nepal_MoBio_Fiber-Hadza-Nepal_B_21_THA1063YZ.6.fa	MAG	Nepal	Nepal	2016	Ultra-deep sequencing of Hadza hunter-gatherers recovers vanishing gut microbes	reads/sample assemblies already on NCBI, but no genomes from this study labeled B. adolescentis	Nepal_B21M
REFINED_METABAT215_TOP10_CONTIGS_1500_ASSEMBLY_K77_MERGED__Nepal_MoBio_Fiber-Hadza-Nepal_D_1_THA1067YZ.104.fa	MAG	Nepal	Nepal	2016	Ultra-deep sequencing of Hadza hunter-gatherers recovers vanishing gut microbes	reads/sample assemblies already on NCBI, but no genomes from this study labeled B. adolescentis	Nepal_D1M
REFINED_METABAT215_TOP10_CONTIGS_1500_ASSEMBLY_K77_MERGED__Nepal_MoBio_Fiber-Hadza-Nepal_D_3_THA1067YZ_1.144.fa	MAG	Nepal	Nepal	2016	Ultra-deep sequencing of Hadza hunter-gatherers recovers vanishing gut microbes	reads/sample assemblies already on NCBI, but no genomes from this study labeled B. adolescentis	Nepal_D3M
REFINED_METABAT215_TOP10_CONTIGS_1500_ASSEMBLY_K77_MERGED__Nepal_MoBio_Fiber-Hadza-Nepal_D_5_THA1074JZ.161.fa	MAG	Nepal	Nepal	2016	Ultra-deep sequencing of Hadza hunter-gatherers recovers vanishing gut microbes	reads/sample assemblies already on NCBI, but no genomes from this study labeled B. adolescentis	Nepal_D5M
REFINED_METABAT215_TOP10_CONTIGS_1500_ASSEMBLY_K77_MERGED__Nepal_MoBio_Fiber-Hadza-Nepal_F_11_RAU1009YZ.21.fa	MAG	Nepal	Nepal	2016	Ultra-deep sequencing of Hadza hunter-gatherers recovers vanishing gut microbes	reads/sample assemblies already on NCBI, but no genomes from this study labeled B. adolescentis	Nepal_F11M
REFINED_METABAT215_TOP10_CONTIGS_1500_ASSEMBLY_K77_MERGED__Nepal_MoBio_Fiber-Hadza-Nepal_F_23_THA0068JZ.41.fa	MAG	Nepal	Nepal	2016	Ultra-deep sequencing of Hadza hunter-gatherers recovers vanishing gut microbes	reads/sample assemblies already on NCBI, but no genomes from this study labeled B. adolescentis	Nepal_F23M
REFINED_METABAT215_TOP10_CONTIGS_1500_ASSEMBLY_K77_MERGED__Nepal_MoBio_Fiber-Hadza-Nepal_F_5_RAU0022YZ.78.fa	MAG	Nepal	Nepal	2016	Ultra-deep sequencing of Hadza hunter-gatherers recovers vanishing gut microbes	reads/sample assemblies already on NCBI, but no genomes from this study labeled B. adolescentis	Nepal_F5M
REFINED_METABAT215_TOP10_CONTIGS_1500_ASSEMBLY_K77_MERGED__Nepal_MoBio_Fiber-Hadza-Nepal_H_3_THA1060YZ.219.fa	MAG	Nepal	Nepal	2016	Ultra-deep sequencing of Hadza hunter-gatherers recovers vanishing gut microbes	reads/sample assemblies already on NCBI, but no genomes from this study labeled B. adolescentis	Nepal_H3M
REFINED_METABAT215_TOP10_CONTIGS_1500_ASSEMBLY_K77_MERGED__Nepal_MoBio_Fiber-Hadza-Nepal_J_15_THA1075YZ.82.fa	MAG	Nepal	Nepal	2016	Ultra-deep sequencing of Hadza hunter-gatherers recovers vanishing gut microbes	reads/sample assemblies already on NCBI, but no genomes from this study labeled B. adolescentis	Nepal_J15M
REFINED_METABAT215_TOP10_CONTIGS_1500_ASSEMBLY_K77_MERGED__Nepal_MoBio_Fiber-Hadza-Nepal_J_7_THA0058AZ.95.fa	MAG	Nepal	Nepal	2016	Ultra-deep sequencing of Hadza hunter-gatherers recovers vanishing gut microbes	reads/sample assemblies already on NCBI, but no genomes from this study labeled B. adolescentis	Nepal_J7M
2789STDY5834850_human-feces_UnitedKingdom_GCA_001406215.1.fna	isolate	UK	Europe	2013	Browne HP et al., "Culturing of 'unculturable' human microbiota reveals novel taxa and extensive sporulation.", Nature, 2016 May 26;533(7604):543-546		UK_4850I
2789ST_UK_GCA_001406455.1.fna	isolate	UK	Europe	2013	PRJEB10915		UK_2789I
H37_UK_GCA_001406735.1.fna	isolate	UK	Europe	2013	PRJEB10915		UK_H37I
H411_UK_GCA_001406215.1.fna	isolate	UK	Europe	2013	PRJEB10915		UK_H411I
UnitedKingdom-MGYG000036973.fasta	MAG	UK	Europe	NA	UHGG		UK_3697M
UnitedKingdom-MGYG000044575.fasta	MAG	UK	Europe	NA	UHGG		UK_4457M
UnitedKingdom-MGYG000044941.fasta	MAG	UK	Europe	NA	UHGG		UK_4494M
UnitedKingdom-MGYG000083139.fasta	MAG	UK	Europe	NA	UHGG		UK_8313M
UnitedKingdom-MGYG000114505.fasta	MAG	UK	Europe	NA	UHGG		UK_1140M
UnitedKingdom-MGYG000124758.fasta	MAG	UK	Europe	NA	UHGG		UK_1247M
UnitedKingdom-MGYG000146104.fasta	MAG	UK	Europe	NA	UHGG		UK_1461M
UnitedKingdom-MGYG000196958.fasta	MAG	UK	Europe	NA	UHGG		UK_1969M
UnitedKingdom-MGYG000205281.fasta	MAG	UK	Europe	NA	UHGG		UK_2052M
UnitedKingdom-MGYG000287127.fasta	MAG	UK	Europe	NA	UHGG		UK_2871M
ca0067_human-feces_CambridgeMA_GCA_004167585.1.fna	isolate	USA	USA	2015-01	Jiang X et al., "Invertible promoters mediate bacterial phase variation, antibiotic resistance, and host adaptation in the gut.", Science, 2019 Jan 11;363(6423):181-187		USA_ca0057I
1001099B-F6_human-feces_NewYork_GCA_015554265.1.fna	isolate	USA	USA	12/17/14	Precise quantification and tracking of gut bacterial strains following fecal transplantation demonstrates long-term stable engraftment and predicts outcome	cultured from donor (STable 3)	USA_9BF6I
1001262B-human-feces_NewYork_GCA_015557685.1.fna	isolate	USA	USA	2/29/16	Precise quantification and tracking of gut bacterial strains following fecal transplantation demonstrates long-term stable engraftment and predicts outcome	cultured from donor (STable 3)	USA_1001262I
1001270B-E2_human-feces_NewYork_GCA_015548665.1.fna	isolate	USA	USA	6/1/15	Precise quantification and tracking of gut bacterial strains following fecal transplantation demonstrates long-term stable engraftment and predicts outcome	cultured from recipient (STable 4)	USA_0BE2I
1001271B-A4_human-feces_NewYork_GCA_015548755.1.fna	isolate	USA	USA	6/15/15	Precise quantification and tracking of gut bacterial strains following fecal transplantation demonstrates long-term stable engraftment and predicts outcome	cultured from donor (STable 3)	USA_1BA4I
1001275B-D1_human-feces_NewYork_GCA_015558565.1.fna	isolate	USA	USA	8/8/16	Precise quantification and tracking of gut bacterial strains following fecal transplantation demonstrates long-term stable engraftment and predicts outcome	cultured from donor (STable 3)	USA_5BD1I
1001283B1-G1_human-feces_NewYork_GCA_015557595.1.fna	isolate	USA	USA	11/14/16	Precise quantification and tracking of gut bacterial strains following fecal transplantation demonstrates long-term stable engraftment and predicts outcome	cultured from donor (STable 3)	USA_3B1G1I
D31t1-E3_human-feces_NewYork_GCA_015549865.1.fna	isolate	USA	USA	4/3/17	Precise quantification and tracking of gut bacterial strains following fecal transplantation demonstrates long-term stable engraftment and predicts outcome	no mention in tables; NCBI says it's isolate. Presumed from recipient	USA_t1E3I
D46t1-C9_human-feces_NewYork_GCA_015558575.1.fna	isolate	USA	USA	5/3/19	Precise quantification and tracking of gut bacterial strains following fecal transplantation demonstrates long-term stable engraftment and predicts outcome	no mention in tables; NCBI says it's isolate. Presumed from recipient	USA_t1C9I
D52t1-B8_human-feces_NewYork_GCA_015558415.1.fna	isolate	USA	USA	9/25/17	Precise quantification and tracking of gut bacterial strains following fecal transplantation demonstrates long-term stable engraftment and predicts outcome	no mention in tables; NCBI says it's isolate. Presumed from recipient	USA_t1B8I
D53t1_human-feces_NewYork_GCA_015552825.1.fna	isolate	USA	USA	9/28/18	Precise quantification and tracking of gut bacterial strains following fecal transplantation demonstrates long-term stable engraftment and predicts outcome	no mention in tables; NCBI says it's isolate. Presumed from recipient	USA_t1I
D59t2-181005-G7_human-feces_NewYork_GCA_015555595.1.fna	isolate	USA	USA	10/5/18	Precise quantification and tracking of gut bacterial strains following fecal transplantation demonstrates long-term stable engraftment and predicts outcome	no mention in tables; NCBI says it's isolate. Presumed from recipient	USA_D59t2I
iVS-1_human-feces_Nebraska_GCA_029855065.1.fna	isolate	USA	USA	4/25/10			USA_iVS-1I
1001713B-A6_human-feces_NewYork_GCA_015558745.1.fna	MAG	USA	USA	3/13/17	Precise quantification and tracking of gut bacterial strains following fecal transplantation demonstrates long-term stable engraftment and predicts outcome	from metagenomics of donor (Stable 8), but not cultured from this donor (STable 3)	USA_3BA6I
UnitedStates-MGYG000092376.fasta	MAG	USA	USA	NA	UHGG		USA_923M
UnitedStates-MGYG000092433.fasta	MAG	USA	USA	NA	UHGG		USA_924M
UnitedStates-MGYG000101498.fasta	MAG	USA	USA	NA	UHGG		USA_101M
UnitedStates-MGYG000114143.fasta	MAG	USA	USA	NA	UHGG		USA_114M
UnitedStates-MGYG000136926.fasta	MAG	USA	USA	NA	UHGG		USA_136M
UnitedStates-MGYG000138549.fasta	MAG	USA	USA	NA	UHGG		USA_138M
UnitedStates-MGYG000147020.fasta	MAG	USA	USA	NA	UHGG		USA_014M
UnitedStates-MGYG000225709.fasta	MAG	USA	USA	NA	UHGG		USA_225M
UnitedStates-MGYG000241712.fasta	MAG	USA	USA	NA	UHGG		USA_241M
UnitedStates-MGYG000283239.fasta	MAG	USA	USA	NA	UHGG		USA_283M
REFINED_METABAT215_SUBJECT_CONTIGS_1500_ASSEMBLY_K77_MERGED__Pilot_MoBio_Fiber_C_21_7002.109.fa	MAG	USA	USA	2016-2017	Ultra-deep sequencing of Hadza hunter-gatherers recovers vanishing gut microbes	reads/sample assemblies already on NCBI, but no genomes from this study labeled B. adolescentis	USA_7002M
REFINED_METABAT215_SUBJECT_CONTIGS_1500_ASSEMBLY_K77_MERGED__Pilot_MoBio_Fiber_C_24_1038.169.fa	MAG	USA	USA	2016-2017	Ultra-deep sequencing of Hadza hunter-gatherers recovers vanishing gut microbes	reads/sample assemblies already on NCBI, but no genomes from this study labeled B. adolescentis	USA_1038M
REFINED_METABAT215_SUBJECT_CONTIGS_1500_ASSEMBLY_K77_MERGED__Pilot_MoBio_Fiber_C_4_7003.194.fa	MAG	USA	USA	2016-2017	Ultra-deep sequencing of Hadza hunter-gatherers recovers vanishing gut microbes	reads/sample assemblies already on NCBI, but no genomes from this study labeled B. adolescentis	USA_7003M
