# Supplementary material for: Gut microbiomes of tribal communities in India vary with dairy and grain consumption
Source: Gut Microbes. 2026 Jul 9;18(1):2694242. doi: 10.1080/19490976.2026.2694242 (PMC13353789; doi:10.1080/19490976.2026.2694242)
Supplement: Supplementary Materials excluding Figures.zip [file KGMI_A_2694242_SM8684.zip › Supplementary Materials excluding Figures/REVISED Table S1. Demographic information of study participants.xlsx]

## Sheet: Sheet1
Subject	Biogeographic region	Tribe name	Village	Age	Sex	Weight (kg)	Height (cm)	BMI	16S reads	metagenomic read pairs	Note	Outlier?
AK_SG_10	Deccan Plateau	Gond	Hemalkasa	26	M	NA	NA	NA	20324	3815123
AK_SG_11	Deccan Plateau	Gond	Hemalkasa	45	F	37	147.5	17.01	25088	4102376
AK_SG_12	Deccan Plateau	Gond	Hemalkasa	43	F	53	155.5	21.92	33207	1909604
AK_SG_15	Deccan Plateau	Madia	Nailgonda	49	M	NA	NA	NA	46219	10700990
AK_SG_16	Deccan Plateau	Gond	Hemalkasa	NA	M	NA	NA	NA	40416	3942130
AK_SG_17	Deccan Plateau	Gond	Hemalkasa	50	F	37	149.4	16.58	38581	8246098		high-Bacteroides
AK_SG_18	Deccan Plateau	Madia	Nailgonda	30	F	42	146	19.7	49773	3476376		high-Bacteroides
AK_SG_19	Deccan Plateau	Gond	Hemalkasa	20	M	50	170	17.3	32201	3443835
AK_SG_2	Deccan Plateau	Madia	Nailgonda	30	F	NA	NA	NA	38321	7358751
AK_SG_20	Deccan Plateau	Gond	Hemalkasa	24	F	43	144.5	20.59	68814	2229226
AK_SG_22	Deccan Plateau	Gond	Hemalkasa	40	F	42	153.5	17.83	95351	3814823
AK_SG_25	Deccan Plateau	Gond	Hemalkasa	24	M	NA	NA	NA	43097	1326610
AK_SG_26	Deccan Plateau	Gond	Hemalkasa	24	M	56	164	20.82	17084	1079499
AK_SG_28	Deccan Plateau	Madia	Nailgonda	NA	NA	NA	NA	NA	56607	3890290
AK_SG_29	Deccan Plateau	Gond	Hemalkasa	25	M	45	NA	NA	97483	2380666
AK_SG_4	Deccan Plateau	Madia	Nailgonda	30	F	50	145.2	23.72	70035	4765979
AK_SG_5	Deccan Plateau	Madia	Nailgonda	39	M	NA	NA	NA	47863	784285
AK_SG_7	Deccan Plateau	Gond	Hemalkasa	30	F	40	154	16.87	38044	3120733
AK_SG_8	Deccan Plateau	Madia	Nailgonda	35	F	NA	NA	NA	74607	11405613
AK_SG_9	Deccan Plateau	Madia	Nailgonda	48	M	61	155.5	25.23	55718	7076154
AK_SK_1	Trans-Himalayas	Brokpa	Kurtiyal, Dras	46	F	80	151.4	34.9	59378	2839853
AK_SK_10	Trans-Himalayas	Balti	Hardas	35	F	62	165	22.77	39460	10265293		high-Bacteroides
AK_SK_11	Trans-Himalayas	Brokpa	Kurtiyal, Dras	21	M	53	151	23.24	67383	1835370
AK_SK_12	Trans-Himalayas	Brokpa	Kurtiyal, Dras	37	F	71	159.3	27.98	27309	2763019
AK_SK_13	Trans-Himalayas	Brokpa	Kurtiyal, Dras	21	M	60	172	20.28	71147	8629843
AK_SK_14	Trans-Himalayas	Boto	Mulbek	28	F	55	150.5	24.28	53074	1744387
AK_SK_15	Trans-Himalayas	Brokpa	Kurtiyal, Dras	45	F	72	154.5	30.16	60855	4708454
AK_SK_17	Trans-Himalayas	Balti	Hardas	NA	NA	NA	NA	NA	54759	3670175
AK_SK_18	Trans-Himalayas	Purigpa	Kargil	45	F	62.8	152.5	27	48786	2142556
AK_SK_19	Trans-Himalayas	Balti	Hardas	50	M	60	175.2	19.55	80247	NA	failed metagenomic sequencing
AK_SK_2	Trans-Himalayas	Purigpa	Kargil	26	M	75	167.6	26.7	71691	3493545
AK_SK_25	Trans-Himalayas	Purigpa	Kargil	20	F	48	NA	NA	57360	6756626
AK_SK_26	Trans-Himalayas	Purigpa	Kargil	24	M	56	162.5	21.21	50849	3402614
AK_SK_27	Trans-Himalayas	Purigpa	Kargil	20	M	55	152.4	23.68	51863	2822237
AK_SK_29	Trans-Himalayas	Boto	Mulbek	55	F	48	153	20.5	39793	2896762
AK_SK_30	Trans-Himalayas	Brokpa	Kurtiyal, Dras	47	M	78	172.7	26.15	78605	1493195
AK_SK_32	Trans-Himalayas	Balti	Hardas	19	F	47	152.4	20.24	69093	13949459		high-Bacteroides
AK_SK_33	Trans-Himalayas	Brokpa	Kurtiyal, Dras	30	F	47	151.5	20.48	87267	2955225
AK_SK_35	Trans-Himalayas	Balti	Hardas	25	F	55	152.4	23.68	78578	8888855
AK_SK_36	Trans-Himalayas	Boto	Mulbek	38	F	71	148.5	32.2	42488	2048199
AK_SK_37	Trans-Himalayas	Brokpa	Kurtiyal, Dras	30	F	55	144.7	26.27	60979	4691150
AK_SK_38	Trans-Himalayas	Purigpa	Kargil	20	F	50	152.4	21.53	79603	3908930
AK_SK_39	Trans-Himalayas	Purigpa	Kargil	40	F	60	NA	NA	36505	1174266
AK_SK_40	Trans-Himalayas	Balti	Hardas	NA	NA	NA	NA	NA	62126	7050674
AK_SK_44	Trans-Himalayas	Balti	Hardas	20	F	60	166	21.77	58093	5090240
AK_SK_45	Trans-Himalayas	Purigpa	Kargil	40	F	NA	NA	NA	62971	3201765
AK_SK_47	Trans-Himalayas	Boto	Mulbek	NA	NA	NA	NA	NA	53681	2649663
AK_SK_47.2	Trans-Himalayas	Boto	Mulbek	NA	NA	NA	NA	NA	38572	11741319
AK_SK_48	Trans-Himalayas	Purigpa	Kargil	40	M	NA	NA	NA	57426	9707152
AK_SK_49	Trans-Himalayas	Purigpa	Kargil	20	F	50	152	21.64	36436	3826612		high-Bacteroides
AK_SK_49.2	Trans-Himalayas	Brokpa	Kurtiyal, Dras	18	M	60	151.5	26.14	49345	6816324
AK_SK_5	Trans-Himalayas	Balti	Hardas	NA	NA	NA	NA	NA	65605	7751578
AK_SK_8	Trans-Himalayas	Balti	Hardas	NA	NA	NA	NA	NA	49489	2457899
AK_SK_9	Trans-Himalayas	Boto	Mulbek	40	F	50	151.2	21.87	59524	3590888
AK_SR_1	Northeast Hills	Kabui	Longsai	31	F	54	143.8	26.1	38806	24276525		high-Bacteroides
AK_SR_10	Northeast Hills	Kabui	Longsai	27	M	57	164.5	21.1	50657	3077312
AK_SR_2	Northeast Hills	Kabui	Longsai	55	M	53	162	20.2	NA	25189547	failed 16S sequencing	high-Bacteroides
AK_SR_2.2	Northeast Hills	Kabui	Longsai	55	M	53	162	20.2	57919	11357247
AK_SR_3	Northeast Hills	Kabui	Longsai	35	F	59	144.3	28.3	41104	5682989
AK_SR_4	Northeast Hills	Kabui	Longsai	39	M	55	157.2	22.3	45635	5552061		high-Streptococcus
AK_SR_5	Northeast Hills	Kabui	Longsai	47	M	58	158.8	23	49790	7250968
AK_SR_6	Northeast Hills	Kabui	Longsai	54	M	62	164.1	23	25944	6926568		high-Bacteroides
AK_SR_7	Northeast Hills	Kabui	Longsai	31	F	65	146.8	30.2	39836	2443209
AK_SR_8	Northeast Hills	Kabui	Longsai	45	F	44	143.8	21.3	17297	9350536
AK_SR_9	Northeast Hills	Kabui	Longsai	51	F	52	153.8	22	54720	4826830
AK_SW_1	Coast	Warli	Ganjad	29	F	33	159.7	12.94	22197	3781129
AK_SW_11	Coast	Warli	Ganjad	28	M	56	163.7	20.9	24182	2883028
AK_SW_12	Coast	Warli	Ganjad	29	M	51	161.2	19.63	19819	1178807
AK_SW_14	Coast	Warli	Ganjad	21	M	53	162	20.2	49422	2381200
AK_SW_2	Coast	Warli	Ganjad	25	F	49	151.3	21.41	12785	3587098
AK_SW_3	Coast	Warli	Ganjad	28	F	58	158.7	23.03	84551	2700747
AK_SW_4	Coast	Warli	Ganjad	45	F	40	150.1	17.75	15643	3690523
AK_SW_5	Coast	Warli	Ganjad	27	F	40	152.6	17.18	35697	11412833
AK_SW_7	Coast	Warli	Ganjad	45	F	40	150.1	17.75	48147	4369026
AK_SW_8	Coast	Warli	Ganjad	39	M	55	159.5	21.62	51068	3597986
AK_SW_9	Coast	Warli	Ganjad	34	M	49	161.5	18.79	36793	313400
