# Supplementary material for: Gut microbiomes of tribal communities in India vary with dairy and grain consumption
Source: Gut Microbes. 2026 Jul 9;18(1):2694242. doi: 10.1080/19490976.2026.2694242 (PMC13353789; doi:10.1080/19490976.2026.2694242)
Supplement: Supp Files.zip [file KGMI_A_2694242_SM8685.zip]

Archive with 14 entries (14 files):
- SFig6-2of2.jpg
- Table S3. References linking genus-level taxa enriched in the Trans-Himalayan tribes to dairy farming, fermentation, or metabolism..docx
- SFig2-2of6.jpg
- SFig2-3of6.jpg
- SFig2-4of6.jpg
- SFig2-5of6.jpg
- SFig2-6of6.jpg
- SFig3-1of1.jpg
- SFig4-1of2.jpg
- SFig4-2of2.jpg
- SFig5-1of1.jpg
- SFig6-1of2.jpg
- SFig1-1of1.jpg
- SFig2-1of6.jpg
